# Supplementary material for: Phylogenetic Analysis Reveals Source Attribution Patterns for Campylobacter spp. in Tennessee and Pennsylvania
Source: Microorganisms. 2021 Nov 5;9(11):2300. doi: 10.3390/microorganisms9112300 (PMC8625337; doi:10.3390/microorganisms9112300)
Supplement: Supplementary file 1 [file microorganisms-09-02300-s001.zip]

Archive with 14 entries (13 files):
- supplemental/
- __MACOSX/._supplemental
- supplemental/TS2.xlsx
- __MACOSX/supplemental/._TS2.xlsx
- supplemental/.DS_Store
- __MACOSX/supplemental/._.DS_Store
- supplemental/TS3.xlsx
- __MACOSX/supplemental/._TS3.xlsx
- supplemental/FS2.pdf
- __MACOSX/supplemental/._FS2.pdf
- supplemental/FS1.pdf
- __MACOSX/supplemental/._FS1.pdf
- supplemental/TS1.xlsx
- __MACOSX/supplemental/._TS1.xlsx
