# Supplementary material for: Phylogenetic Analysis Reveals Source Attribution Patterns for Campylobacter spp. in Tennessee and Pennsylvania
Source: Microorganisms. 2021 Nov 5;9(11):2300. doi: 10.3390/microorganisms9112300 (PMC8625337; doi:10.3390/microorganisms9112300)
Supplement: Supplementary file 1 [file microorganisms-09-02300-s001.zip › supplemental/TS2.xlsx]

## Sheet: TS2
Cluster	Sample	Reads mapped (%)	Avg. pileup depth	No. phase1 SNPs	No. phase1 preserved SNPs	No. phase2 SNPs	No. phase2 preserved SNPs	No. missing SNP matrix positions	No. missing preserved SNP matrix positions
c5-001-a	SRS3810112	99.38	215.48	2	0	3	0	0	0
c5-001-a	SRS4347418	99.82	184.14	12	8	13	8	0	0
c5-001-a	SRS4328612	99.76	107.94	11	9	13	9	0	0
c5-001-a	SRS4855065	97.44	87.25	219	19	221	19	0	0
c5-001-a	SRS3131382	97.1	113.77	14	11	16	12	0	0
c5-001-a	SRS1362949	99.83	93.38	34	15	35	15	0	0
c5-001-a	SRS5034053	99.72	90.69	4	4	7	4	0	0
c5-001-a	SRS4663153	99.77	85.78	5	4	7	4	0	0
c5-001-a	SRS3821358	99.76	77.52	15	11	19	12	0	0
c5-001-a	SRS2099519	99.88	28.82	12	10	14	10	0	0
c5-001-a	SRS3891478	99.62	27.63	0	0	0	0	3	0
j5-002-e-a	SRS4347409	99.82	163.57	24	7	24	7	0	0
j5-002-e-a	SRS4990382	99.48	144.47	0	0	0	0	0	0
j5-002-e-a	SRS5028741	99.8	100.8	0	0	0	0	0	0
j5-002-g	SRS7573091	99.39	79.78	2	2	7	7	4	2
j5-002-g	SRS7307653	99.85	47.07	2	2	4	4	2	2
j5-002-g	SRS7723310	98.04	37.99	27	14	27	14	0	0
j5-003-a	SRS5363247	99.77	245.24	11	11	12	11	0	0
j5-003-a	SRS3170692	99.52	212.59	6	5	6	5	0	0
j5-003-a	SRS4121857	99.65	83.68	2	2	6	5	0	0
j5-003-a	SRS5472983	99.58	102.69	10	9	13	11	0	0
j5-003-a	SRS2494931	97.24	99.59	16	16	18	16	0	0
j5-003-a	SRS7423588	95.08	67.43	8	8	10	9	0	0
j5-003-a	SRS5349479	99.69	67.64	7	7	9	8	0	0
j5-003-a	SRS6268793	99.61	48.64	8	7	10	9	1	0
j5-003-a	SRS5319508	99.71	52.65	6	6	8	7	0	0
j5-003-a	SRS5489971	99.74	52.16	0	0	0	0	4	3
j5-003-a	PS00268	96.72	27.42	18	14	21	15	0	0
j5-003-a	PS00243	99.17	15.22	12	11	15	13	0	0
j5-003-a	PS00361	99.21	10.89	18	11	26	14	0	0
j5-004-a	SRS6843975	99.67	175.03	143	6	152	6	23	2
j5-004-a	SRS7136363	99.72	110.11	0	0	0	0	9	0
j5-004-a	SRS6552288	99.67	62.83	286	11	348	12	22	2
j5-004-a	PS00233	99.76	50.14	15	11	16	12	662	7
j5-004-a	SRS7478055	99.52	52.28	1	1	2	1	5	0
j5-004-a	SRS5187919	99.81	40.16	86	5	147	6	27	2
j5-004-a	SRS2547955	99.57	34.62	496	19	535	22	15	0
j5-006-a	SRS4198706	99.32	132.52	19	13	19	13	0	0
j5-006-a	SRS4142734	99.65	86.78	5	5	14	8	0	0
j5-006-a	SRS4142732	99.74	65.33	1	1	2	2	10	5
j5-007-a	SRS3153413	99.12	102.92	108	7	109	7	0	0
j5-007-a	PS00371	99.86	90.06	0	0	0	0	0	0
j5-007-a	PS00307	99.84	30.15	2	2	2	2	0	0
j5-007-a	PS00251	99.43	21.03	519	6	526	6	32	0
j5-008-a	SRS2576756	99.53	160.3	2	2	3	3	0	0
j5-008-a	SRS3323675	99.73	159.27	3	3	3	3	0	0
j5-008-a	SRS2576757	99.64	108.05	0	0	2	2	0	0
j5-008-a	SRS3859048	99.58	64.14	1	1	3	3	0	0
j5-008-b-a	SRS3810090	99.35	209.92	12	8	20	8	0	0
j5-008-b-a	SRS4851112	99.86	136.81	0	0	0	0	0	0
j5-008-b-a	SRS3323670	99.79	145.57	12	8	12	8	0	0
j5-008-b-a	SRS4281951	99.81	110.97	4	4	4	4	1	0
j5-008-b-a	SRS3793353	99.85	104.49	8	8	8	8	0	0
j5-008-b-a	SRS5145409	99.64	104.21	22	10	22	10	0	0
j5-008-b-a	SRS4635415	99.82	86.01	11	9	13	9	1	0
j5-008-b-a	SRS8098264	99.83	79.44	8	4	9	5	0	0
j5-008-b-a	SRS4006603	99.93	92.68	7	7	7	7	1	0
j5-008-b-a	SRS4328538	99.71	71.11	9	9	9	9	0	0
j5-008-b-a	SRS5627725	99.83	52.28	11	7	12	8	2	0
j5-008-b-a	SRS5349482	99.91	66.19	6	6	6	6	1	0
j5-008-b-a	SRS7963365	99.63	59.44	10	10	10	10	0	0
j5-008-b-a	SRS8106936	99.78	58.19	9	9	9	9	0	0
j5-008-b-a	SRS7212991	99.76	54.5	10	10	11	11	0	0
j5-008-c	SRS4087520	99.69	144.67	157	14	167	14	4	0
j5-008-c	SRS6736273	97.05	91.08	3	3	10	6	0	0
j5-008-c	PS00265	99.2	91.67	147	10	148	10	1	0
j5-008-c	SRS3239740	99.52	94.52	7	6	16	11	10	0
j5-008-c	SRS6552296	99.66	80.98	451	12	505	14	5	0
j5-008-c	SRS3863023	99.81	109.24	117	11	154	14	26	0
j5-008-c	SRS2345812	97.23	92.38	11	10	16	11	9	0
j5-008-c	PS00260	99.79	20.83	0	0	3	2	4	1
j5-008-d	SRS4793369	99.62	109.08	7	7	12	9	0	0
j5-008-d	SRS6953694	99.88	104.97	7	4	9	6	0	0
j5-008-d	SRS3170696	99.68	111.22	7	6	10	8	2	0
j5-008-d	SRS5026534	99.85	89.86	1	1	3	2	2	0
j5-008-e	SRS4793660	99.2	169.14	8	8	11	9	0	0
j5-008-e	SRS5623598	99.7	113.53	3	3	4	4	1	0
j5-008-e	SRS6953696	99.32	73.44	563	10	562	11	2	0
j5-008-e	SRS4545100	99.68	60.65	2	2	2	2	2	1
j5-008-e	SRS5544266	99.75	53.32	12	12	17	15	2	0
j5-008-e	SRS7723312	99.54	29.71	3	3	5	4	2	0
j5-008-f	SRS5397306	99.61	83.07	6	3	8	3	1	0
j5-008-f	SRS6953699	99.84	63.92	2	0	6	1	1	1
j5-008-f	SRS5187974	99.91	46.16	5	1	7	3	1	0
j5-011-a-a	SRS4834336	93.68	94.06	27	10	45	13	652	2
j5-011-a-a	SRS5359137	97.29	114.2	384	16	420	18	59	0
j5-011-a-a	SRS7707204	81.91	94.66	25	11	47	15	651	3
j5-011-a-a	PS00271	99.06	82.02	460	12	483	12	6	1
j5-011-a-a	SRS2781132	97.34	102.88	34	9	45	13	647	3
j5-011-a-a	SRS2339506	99.6	102.89	32	13	66	17	631	2
j5-011-a-a	SRS5946520	96.98	79.12	3	0	22	2	2	1
j5-011-a-a	SRS4142731	97.48	71.19	23	12	44	16	656	2
j5-011-a-a	SRS4593784	99.72	84.11	25	9	43	13	656	2
j5-011-a-a	SRS6736274	98.36	59.16	72	13	99	17	511	2
j5-011-a-a	SRS1565788	99.65	67.96	37	12	48	16	652	2
j5-011-a-a	SRR7503776	99.39	52.62	34	11	54	14	652	2
j5-011-a-a	SRS6645728	96.13	59.52	27	9	43	14	655	2
j5-011-a-a	SRS7478064	99.42	41.76	36	8	61	16	657	2
j5-011-a-a	PS00310	99.6	38.29	32	13	47	15	653	3
j5-011-a-b	SRS4672702	99.75	161.73	0	0	0	0	0	0
j5-011-a-b	SRS6998660	99.76	58.47	4	1	6	2	0	0
j5-011-a-b	SRS7723311	99.13	65.17	7	3	7	3	0	0
j5-011-a-b	SRS7660724	99.77	24.75	7	3	7	3	0	0
j5-011-c	SRS7233589	99.64	99.95	4	4	5	5	0	0
j5-011-c	SRS7811023	99.46	52.47	6	6	7	7	0	0
j5-011-c	SRS7281777	99.54	74.25	40	10	42	12	0	0
j5-011-c	SRS7233596	99.79	63.49	0	0	2	2	2	2
j5-013-a-a	SRS4672704	97.06	156.03	266	11	280	11	0	0
j5-013-a-a	SRS3323683	95.74	131.61	7	6	21	6	0	0
j5-013-a-a	SRS4281937	95.61	84.7	9	6	22	7	0	0
j5-013-a-a	SRS6953690	97.22	77.09	32	11	46	11	173	1
j5-013-a-a	SRS4855067	99.74	80.93	0	0	0	0	0	0
j5-013-a-a	SRS4931604	93.8	83	23	11	26	11	0	0
j5-013-b	SRS7881196	90.86	85.27	889	11	957	11	100	0
j5-013-b	SRS3929997	99.42	96.44	246	2	249	3	35	1
j5-013-b	SRS5181402	99.06	82.3	512	6	529	6	719	0
j5-013-b	PS00275	99.46	37.22	0	0	0	0	1	0
j5-013-b	PS00372	99.02	31.69	411	5	481	5	739	0
j5-013-b	PS00366	99.44	15.25	129	2	266	3	34	1
j5-014-a	SRS7212990	99.53	79.02	403	10	423	11	7	0
j5-014-a	PS00328	99.86	57.91	0	0	0	0	7	2
j5-014-a	SRS4433523	99.26	31.54	552	9	566	11	0	0
j5-014-a	SRS3673186	99.88	35.3	220	7	225	9	0	0
j5-014-a	PS00301	99.88	38.46	57	2	58	2	0	0
j5-016-a	SRS4347412	99.75	161.09	9	9	10	10	0	0
j5-016-a	SRS7233587	99.77	131.33	5	5	6	6	0	0
j5-016-a	SRS3975488	99.73	120.5	6	6	6	6	0	0
j5-016-a	SRS4239160	99.54	62.33	8	8	12	12	0	0
j5-016-a	SRS4006653	99.87	84.32	0	0	0	0	2	2
j5-016-b	SRS5245261	99.53	106.79	0	0	10	0	0	0
j5-016-b	SRS6380532	99.64	73.84	13	3	13	3	0	0
j5-016-b	SRS5187929	99.8	44.97	1	0	10	0	0	0
j5-016-b	SRS5679300	99.66	41.29	1	1	11	1	0	0
j5-021	SRS3729759	99.79	278.7	12	12	14	14	0	0
j5-021	SRS4323485	99.69	79.17	3	3	4	4	0	0
j5-021	SRS3115930	99.75	94.92	8	8	9	9	0	0
j5-021	SRS3258153	99.59	78.03	11	6	13	8	2	2
j5-021	SRS4040938	99.82	64.68	9	9	15	15	0	0
j5-021	SRS3527263	99.46	53.42	0	0	0	0	0	0
j5-022-a	SRS4239158	97.81	142.88	8	8	8	8	0	0
j5-022-a	SRS4281921	99.68	86.66	5	5	7	7	0	0
j5-022-a	SRS4281930	99.68	66.49	1	1	2	2	0	0
j5-025-a	SRS3689711	99.59	159.68	93	7	108	8	0	0
j5-025-a	SRS3793387	99.73	92.81	0	0	0	0	1	1
j5-025-a	SRS1585100	99.65	72.78	113	7	119	8	0	0
j5-025-a	SRS3859051	99.53	77.92	227	6	235	7	0	0
j5-025-a	SRS3170699	99.12	49.69	2	1	4	1	0	0
j5-026	SRS3729767	99.89	218.33	59	3	62	6	0	0
j5-026	SRS4281931	99.7	74.71	22	1	47	6	15	0
j5-026	SRS3170707	99.42	26.92	3	3	59	3	1	1
j5-027-a	SRS5265896	89.31	151.94	5	4	10	9	0	0
j5-027-a	SRS4281942	99.45	89.34	4	4	8	7	0	0
j5-027-a	SRS3632505	99.74	147.79	7	7	8	8	19	1
j5-027-a	SRS3258146	96.85	122.67	41	5	47	11	1	0
j5-027-a	SRS5502101	97.29	90.81	4	4	11	10	15	0
j5-029-a	SRS3420948	99.65	217.36	0	0	0	0	0	0
j5-029-a	SRS6748407	99.91	65.7	7	7	7	7	0	0
j5-029-a	SRS4040932	99.82	59.43	2	2	2	2	0	0
j5-031-a	SRS5605387	99.85	228.97	10	10	10	10	0	0
j5-031-a	SRS4672695	99.74	179.72	10	8	10	8	0	0
j5-031-a	SRS3420964	99.82	221.02	34	10	35	11	0	0
j5-031-a	SRS4323401	99.77	106.93	0	0	2	2	0	0
j5-031-a	SRS6158716	99.64	112.35	11	11	12	12	0	0
j5-031-a	SRS2263919	99.64	100.15	11	11	12	12	0	0
j5-031-a	SRS6141996	99.77	69	11	11	12	12	0	0
j5-031-a	SRS5187958	99.93	63.35	11	11	13	13	0	0
j5-031-a	SRS4855064	99.84	51.93	7	7	8	8	0	0
j5-031-a	SRS6268792	99.82	47.96	4	4	5	5	0	0
j5-031-a	PS00338	99.74	12.36	11	11	13	13	0	0
j5-032-a	SRS4252277	99.86	95.77	8	8	8	8	0	0
j5-032-a	SRS8211311	99.86	74.12	0	0	1	1	0	0
j5-032-a	SRS3562188	99.24	66.86	13	10	14	10	0	0
j5-032-a	SRS3891474	97.48	58.87	16	12	16	12	0	0
j5-033-a	SRS6920962	99.86	52.63	9	6	10	7	0	0
j5-033-a	SRS3944046	99.8	65.47	0	0	0	0	0	0
j5-033-a	SRS5293322	99.8	40.34	21	7	21	7	0	0
j5-034-a-b	SRS3689726	99.71	144.92	19	4	20	4	0	0
j5-034-a-b	SRS4424777	99.73	140.42	4	0	4	0	1	0
j5-034-a-b	SRS4381993	99.73	89.67	20	11	27	11	0	0
j5-034-b	SRS4323412	99.74	99.04	7	7	9	8	0	0
j5-034-b	SRS3562200	99.63	131.46	6	5	7	6	0	0
j5-034-b	SRS4424124	99.7	78.91	2	2	4	3	0	0
j5-035-a	SRS3729816	99.89	297.59	0	0	0	0	0	0
j5-035-a	SRS8098265	99.76	108.92	21	11	21	11	0	0
j5-035-a	SRS4667047	99.62	102.41	2	2	2	2	0	0
j5-035-a	SRS5295803	99.73	82.18	3	3	7	7	1	1
j5-035-a	SRS7098234	99.8	75.07	8	8	11	11	0	0
j5-035-a	SRS7392302	99.5	35.94	4	4	4	4	0	0
j5-035-a	SRS4602990	99.81	48.59	2	2	2	2	0	0
j5-036	SRS4793370	99.05	138.54	574	12	614	13	6	0
j5-036	SRS4731645	99.25	89.49	527	10	616	14	5	0
j5-036	SRS5026536	99.35	96.75	558	4	612	7	2	0
j5-036	SRS5783640	99.61	105.58	0	0	2	2	2	2
j5-036	SRS6920966	97.65	66.62	3	3	13	7	599	0
j5-036	SRS3975496	99.75	62.25	12	6	14	8	601	0
j5-047-a	SRS4347400	99.18	138.01	495	10	582	12	0	0
j5-047-a	SRS4281938	98.6	69.95	568	8	803	12	31	0
j5-047-a	SRS4239121	98.63	71.21	408	3	559	7	5	0
j5-047-a	SRS3944044	99.2	103.67	451	8	557	10	6	0
j5-047-a	SRS4239162	99.73	55.49	0	0	0	0	0	0
j5-047-a	SRS1753161	98.26	45.52	1439	11	1511	14	7	0
j5-047-a	SRS4433403	99.16	30.03	396	9	555	11	21	0
j5-047-a	SRS2547836	98.41	24.38	522	5	604	7	0	0
j5-053-a	SRS4121866	99.61	100.68	17	3	17	3	0	0
j5-053-a	SRS6228989	98.83	87.97	93	3	94	4	2	0
j5-053-a	SRS5472984	99.7	69.34	1	1	6	1	0	0
j5-053-a	SRS5781405	98.92	30.59	4	4	11	5	1	0
j5-054-a-a	SRS4375265	99.81	123.89	0	0	0	0	0	0
j5-054-a-a	SRS6886489	96.5	108.34	34	8	36	10	0	0
j5-054-a-a	SRS4855070	99.74	54.79	6	6	6	6	0	0
j5-054-a-a	SRS8031914	99.41	79.27	12	12	12	12	1	0
j5-055-a	SRS7136440	99.81	181.63	1	1	4	4	1	1
j5-055-a	SRS7463911	99.83	72.84	13	11	20	15	0	0
j5-055-a	SRS6079725	99.77	58.8	12	10	18	13	0	0
j5-055-a	SRS5187931	99.89	33.63	10	7	20	14	0	0
j5-060-a	SRS2855944	99.83	303.18	10	8	10	8	0	0
j5-060-a	SRS5262758	99.86	92.11	0	0	1	1	2	1
j5-060-a	SRS5555593	99.56	90.25	5	5	7	6	0	0
j5-060-a	PS00320	99.8	26.78	2	2	4	3	0	0
j5-072	SRS5265894	99.8	173.52	3	3	8	3	0	0
j5-072	SRS5295817	99.66	71.86	1	0	8	3	0	0
j5-072	SRS5262760	99.87	56.38	7	2	8	3	0	0
j5-075	SRS4347413	99.88	170.94	0	0	0	0	0	0
j5-075	SRS5569229	99.82	172.14	6	6	6	6	0	0
j5-075	SRS5605388	99.9	63.88	33	8	34	9	0	0
j5-078	SRS4198724	99.57	142.35	2	2	2	2	0	0
j5-078	SRS7537132	99.79	66.24	5	5	5	5	0	0
j5-078	SRS5767969	98.75	94.01	0	0	1	1	0	0
j5-080	SRS7674592	99.7	115.97	5	4	5	4	0	0
j5-080	SRS7674579	99.76	64.05	1	1	5	4	0	0
j5-080	SRS6920967	99.79	42.77	0	0	1	1	1	0
