# Supplementary material for: Phylogenetic Analysis Reveals Source Attribution Patterns for Campylobacter spp. in Tennessee and Pennsylvania
Source: Microorganisms. 2021 Nov 5;9(11):2300. doi: 10.3390/microorganisms9112300 (PMC8625337; doi:10.3390/microorganisms9112300)
Supplement: Supplementary file 1 [file microorganisms-09-02300-s001.zip › supplemental/TS3.xlsx]

## Sheet: TS3
		All Isolates						Clinical Isolates									Environmental/Food Isolates
species	cluster	Total No.	Min. hqSNP Dist.	Max hqSNP Dist.	Avg. hqSNP Dist.	PA	TN	Isolate IDs	No.	Min. hqSNP Dist.2	Max hqSNP Dist.2	Avg. hqSNP Dist.2	PA2	TN2	Collection Dates	Collection Date Range (days)	Isolate IDs2	No.2	PA3	TN3	Poultry	Cattle	Swine	Other	Collection Dates2	Collection Date Range (years)
coli	c5-001-a	11	0	23	12	0	11	SRS3891478; SRS4328612; SRS4347418; SRS4855065	4	8	19	13	0	4	2018-9; 2016-2; 2016-6; 2016-9	928	SRS1362949; SRS2099519; SRS3131382; SRS3810112; SRS3821358; SRS4663153; SRS5034053	7	0	7	7	0	0	0	2016; 2015; 2018; 2018; 2018; 2019; 2019	5
coli	c5-002	2	0	0	0	0	2	SRS6843974; SRS6899825	2	0	0	0	0	2	2020-5; 2020-6	15		0	0	0	0	0	0	0
coli	c5-003-a	4	6	13	9.16667	2	2	SRS7536992; SRS7572816	2	6	6	6	0	2	2020-10; 2020-10	6	SRS4767977; SRS4953195	2	2	0	2	0	0	0	2019; 2018	2
coli	c5-006	2	1	1	1	2	0	PS00312; PS00340	2	1	1	1	2	0	2018-2; 2018-6	120		0	0	0	0	0	0	0
jejuni	j5-001-a	5	1	6	3.6	5	0	PS00230; PS00250	2	2	2	2	2	0	2017-1; 2017-5	122	SRR7503428; SRS3673333; SRS4433518	3	3	3	3	0	0	0	2017; 2017; 2018	2
jejuni	j5-002-c	2	8	8	8	0	2	SRS3562197; SRS4323486	2	8	8	8	0	2	2018-6; 2017-11	206		0	0	0	0	0	0	0
jejuni	j5-002-d	2	5	5	5	0	2	SRS3729781; SRS5295831	2	5	5	5	0	2	2018-8; 2019-8	360		0	0	0	0	0	0	0
jejuni	j5-002-e-a	3	0	7	4.66667	0	3	SRS4347409; SRS4990382; SRS5028741	3	0	7	4.66667	0	3	2016-6; 2019-5; 2019-5	1075		0	0	0	0	0	0	0
jejuni	j5-002-e-b	2	7	7	7	0	2	SRS4834362; SRS7478063	2	7	7	7	0	2	2016-12; 2020-9	1377		0	0	0	0	0	0	0
jejuni	j5-002-f	2	6	6	6	0	2	SRS4867744; SRS7172577	2	6	6	6	0	2	2019-5; 2020-7	443		0	0	0	0	0	0	0
jejuni	j5-002-g	3	1	8	4.66667	0	3	SRS7307653; SRS7573091; SRS7723310	3	1	8	4.66667	0	3	2020-8; 2020-10; 2020-10	76		0	0	0	0	0	0	0
jejuni	j5-003-a	13	0	15	8.92308	4	9	PS00243; PS00268; PS00361; SRS3170692; SRS4121857; SRS5319508; SRS5349479; SRS5363247; SRS5472983; SRS5489971; SRS6268793; SRS7423588	12	0	14	8.21212	3	9	2017-3; 2017-8; 2018-10; 2018-2; 2018-11; 2019-7; 2019-8; 2019-8; 2019-9; 2019-9; 2020-2; 2020-9	1278	SRS2494931	1	1	1	0	1	0	0	2017	1
jejuni	j5-003-b	2	7	7	7	0	2	SRS3258141; SRS3420950	2	7	7	7	0	2	2018-3; 2018-5	47		0	0	0	0	0	0	0
jejuni	j5-003-c	2	1	1	1	0	2	SRS3562186; SRS5886961	2	1	1	1	0	2	2018-5; 2019-12	562		0	0	0	0	0	0	0
jejuni	j5-003-d	2	0	0	0	0	2	SRS3632510; SRS4055239	2	0	0	0	0	2	2018-7; 2018-10	109		0	0	0	0	0	0	0
jejuni	j5-003-e	2	2	2	2	0	2	SRS5349481; SRS5414294	2	2	2	2	0	2	2019-8; 2019-8	5		0	0	0	0	0	0	0
jejuni	j5-003-f	4	2	10	7.16667	4	0	PS00300; PS00341	2	7	7	7	2	0	2017-12; 2018-7	209	SRS2523387; SRS2547837	2	2	2	2	0	0	0	2017; 2016	2
jejuni	j5-004-a	7	1	22	10.2381	3	4	PS00233; SRS5187919; SRS6843975; SRS7136363; SRS7478055	5	1	12	6.8	1	4	2017-2; 2019-7; 2020-6; 2020-7; 2020-9	1300	SRS2547955; SRS6552288	2	2	2	2	0	0	0	2016; 2019	4
jejuni	j5-005-a	3	7	10	8.66667	3	0	PS00244; PS00336	2	7	7	7	2	0	2017-4; 2018-6	434	SRS5144796	1	1	1	1	0	0	0	2019	1
jejuni	j5-006-a	3	1	6	4	0	3	SRS4142732; SRS4142734; SRS4198706	3	1	6	4	0	3	2018-11; 2018-11; 2018-12	19		0	0	0	0	0	0	0
jejuni	j5-006-b	4	0	9	5.16667	3	1	PS00248; PS00253	2	0	0	0	2	0	2017-3; 2017-5	62	SRR7503770; SRS5642259	2	1	1	2	0	0	0	2017; 2019-10-18	41740
jejuni	j5-007-a	4	2	7	5.5	4	0	PS00251; PS00307; PS00371	3	2	6	4.66667	3	0	2017-5; 2018-1; 2018-11	568	SRS3153413	1	1	1	1	0	0	0	2018	1
jejuni	j5-008-a	4	0	2	1.16667	0	4	SRS2576756; SRS2576757; SRS3323675; SRS3859048	4	0	2	1.16667	0	4	2017-8; 2017-8; 2018-4; 2018-9	395		0	0	0	0	0	0	0
jejuni	j5-008-b-a	15	1	16	10	0	15	SRS3323670; SRS3793353; SRS4006603; SRS4281951; SRS4328538; SRS4635415; SRS4851112; SRS5349482; SRS5627725; SRS7212991; SRS7963365; SRS8098264; SRS8106936	13	1	16	10.0769	0	13	2018-4; 2018-8; 2018-10; 2018-12; 2016-4; 2019-2; 2019-4; 2019-8; 2019-10; 2020-7; 2020-12; 2020-12; 2020-12	1728	SRS3810090; SRS5145409	2	0	0	2	0	0	0	2018; 2019	2
jejuni	j5-008-b-b	2	7	7	7	0	2	SRS3996341; SRS6826301	2	7	7	7	0	2	2018-9; 2020-5	603		0	0	0	0	0	0	0
jejuni	j5-008-c	8	0	14	7.60714	6	2	PS00260; PS00265; SRS3239740; SRS6736273	4	3	11	7.66667	2	2	2017-6; 2017-8; 2018-3; 2020-5	1068	SRS2345812; SRS3863023; SRS4087520; SRS6552296	4	4	4	4	0	0	0	2017; 2018; 2018; 2019	3
jejuni	j5-008-d	4	4	11	7.16667	0	4	SRS3170696; SRS4793369; SRS5026534; SRS6953694	4	4	11	7.16667	0	4	2018-2; 2019-4; 2019-5; 2020-6	850		0	0	0	0	0	0	0
jejuni	j5-008-e	6	0	14	7.6	0	6	SRS4545100; SRS4793660; SRS5544266; SRS6953696; SRS7723312	5	1	14	8.4	0	5	2019-3; 2019-4; 2019-10; 2020-6; 2020-10	598	SRS5623598	1	0	0	1	0	0	0	2019-10-17	1
jejuni	j5-008-f	3	1	2	1.33333	0	3	SRS5187974; SRS5397306; SRS6953699	3	1	2	1.33333	0	3	2019-7; 2019-8; 2020-6	355		0	0	0	0	0	0	0
jejuni	j5-008-g-a	3	6	8	7.33333	0	3	SRS6086893; SRS6748406	2	8	8	8	0	2	2020-1; 2020-5	121	SRS5767893	1	0	0	1	0	0	0	2019-11-15	1
jejuni	j5-008-h	3	7	11	9.33333	1	2	SRS3115928; SRS4834360	2	10	10	10	0	2	2018-1; 2017-12	44	SRS6407169	1	1	1	0	1	0	0	2013	1
jejuni	j5-009	4	7	16	10.6667	4	0	PS00261; PS00339	2	8	8	8	2	0	2017-6; 2018-6	375	SRS4292786; SRS5084481	2	2	2	1	0	1	0	2018; 2019	2
jejuni	j5-010-a	2	2	2	2	2	0	PS00262; PS00269	2	2	2	2	2	0	2017-7; 2017-8	45		0	0	0	0	0	0	0
jejuni	j5-011-a-a	15	4	15	10.4286	9	6	PS00271; PS00310; SRS4142731; SRS4834336; SRS5946520; SRS6736274; SRS7478064	7	5	14	10.8571	2	5	2017-8; 2018-2; 2018-10; 2016-10; 2019-12; 2020-5; 2020-9	1447	SRR7503776; SRS1565788; SRS2339506; SRS2781132; SRS4593784; SRS5359137; SRS6645728; SRS7707204	8	7	7	5	3	0	0	2017; 2016; 2017; 2017; 2019; 2019; 2020; 2020	5
jejuni	j5-011-a-b	4	2	3	2.66667	0	4	SRS4672702; SRS6998660; SRS7660724; SRS7723311	4	2	3	2.66667	0	4	2019-3; 2020-6; 2020-10; 2020-10	582		0	0	0	0	0	0	0
jejuni	j5-011-a-c	2	7	7	7	0	2	SRS7619194; SRS7841137	2	7	7	7	0	2	2020-9; 2020-11	67		0	0	0	0	0	0	0
jejuni	j5-011-b	2	3	3	3	0	2	SRS6487868; SRS6609517	2	3	3	3	0	2	2020-3; 2020-4	24		0	0	0	0	0	0	0
jejuni	j5-011-c	4	1	9	5	0	4	SRS7233589; SRS7233596; SRS7281777; SRS7811023	4	1	9	5	0	4	2020-8; 2020-8; 2020-8; 2020-11	101		0	0	0	0	0	0	0
jejuni	j5-012	2	0	0	0	2	0	PS00273; PS00294	2	0	0	0	2	0	2017-8; 2017-9	36		0	0	0	0	0	0	0
jejuni	j5-013-a-a	6	5	14	9.53333	0	6	SRS3323683; SRS4281937; SRS4672704; SRS4855067; SRS6953690	5	5	13	8.7	0	5	2018-4; 2017-7; 2019-3; 2016-9; 2020-6	1383	SRS4931604	1	0	0	1	0	0	0	2019	1
jejuni	j5-013-b	6	2	13	8	5	1	PS00275; PS00366; PS00372; SRS5181402	4	3	9	6.33333	3	1	2017-8; 2018-11; 2018-12; 2019-7	676	SRS3929997; SRS7881196	2	2	2	1	1	0	0	2018; 2020	3
jejuni	j5-014-a	5	2	13	9.6	3	2	PS00301; PS00328; SRS7212990	3	2	13	8	2	1	2018-1; 2018-5; 2020-7	940	SRS3673186; SRS4433523	2	1	1	2	0	0	0	2017; 2018	2
jejuni	j5-015-a	13	0	11	4.79487	12	1	PS00319; PS00354	2	10	10	10	2	0	2018-4; 2018-8	150	SRS2099606; SRS2448621; SRS3354694; SRS3443978; SRS3604650; SRS3637609; SRS4115292; SRS4239642; SRS4434077; SRS6552265; SRS6844859	11	10	10	11	0	0	0	2015; 2017; 2018; 2018; 2018; 2018; 2018; 2018; 2018; 2019; 2020	6
jejuni	j5-016-a	5	2	12	7.8	0	5	SRS3975488; SRS4006653; SRS4239160; SRS4347412; SRS7233587	5	2	12	7.8	0	5	2018-9; 2018-10; 2017-4; 2016-7; 2020-8	1487		0	0	0	0	0	0	0
jejuni	j5-016-b	4	0	3	1.66667	0	4	SRS5187929; SRS5245261; SRS5679300; SRS6380532	4	0	3	1.66667	0	4	2019-7; 2019-7; 2019-10; 2020-3	250		0	0	0	0	0	0	0
jejuni	j5-016-c-a	2	7	7	7	1	1	PS00343; SRS7478065	2	7	7	7	1	1	2018-7; 2020-9	803		0	0	0	0	0	0	0
jejuni	j5-016-d	2	5	5	5	0	2	SRS3689723; SRS4006645	2	5	5	5	0	2	2018-7; 2018-10	82		0	0	0	0	0	0	0
jejuni	j5-016-e	2	4	4	4	0	2	SRS4040931; SRS4347415	2	4	4	4	0	2	2018-10; 2016-7	824		0	0	0	0	0	0	0
jejuni	j5-016-f	2	4	4	4	0	2	SRS5230109; SRS6748405	2	4	4	4	0	2	2019-7; 2020-5	303		0	0	0	0	0	0	0
jejuni	j5-017	2	0	0	0	2	0	PS00344; PS00346	2	0	0	0	2	0	2018-7; 2018-7	10		0	0	0	0	0	0	0
jejuni	j5-018-a-a	4	1	12	8.16667	4	0	PS00360; PS00362	2	1	1	1	2	0	2018-10; 2018-10	8	SRS1609250; SRS7484610	2	2	2	0	1	0	1	2016; 2020	5
jejuni	j5-020	2	1	1	1	0	2	SRS3115929; SRS3170702	2	1	1	1	0	2	2018-1; 2018-3	60		0	0	0	0	0	0	0
jejuni	j5-021	6	4	13	8.46667	0	6	SRS3115930; SRS3258153; SRS3527263; SRS3729759; SRS4040938; SRS4323485	6	4	13	8.46667	0	6	2018-1; 2018-4; 2018-6; 2018-8; 2018-10; 2017-10	380		0	0	0	0	0	0	0
jejuni	j5-022-a	3	5	6	5.33333	0	3	SRS4239158; SRS4281921; SRS4281930	3	5	6	5.33333	0	3	2017-6-6; 2017-6; 2017-6	9		0	0	0	0	0	0	0
jejuni	j5-022-b	2	9	9	9	0	2	SRS3115933; SRS4323410	2	9	9	9	0	2	2018-2; 2019-1	321		0	0	0	0	0	0	0
jejuni	j5-024-a	2	0	0	0	0	2	SRS5245262; SRS5292884	2	0	0	0	0	2	2019-7; 2019-7	13		0	0	0	0	0	0	0
jejuni	j5-025-a	5	0	7	5.2	1	4	SRS3170699; SRS3689711; SRS3793387; SRS3859051	4	0	7	4.5	0	4	2018-3; 2018-7; 2018-8; 2018-9	180	SRS1585100	1	1	1	0	1	0	0	2016	1
jejuni	j5-025-b	2	1	1	1	0	2	SRS5608043; SRS5608046	2	1	1	1	0	2	2019-10; 2019-10	1		0	0	0	0	0	0	0
jejuni	j5-026	3	0	2	1.33333	0	3	SRS3170707; SRS3729767; SRS4281931	3	0	2	1.33333	0	3	2018-2; 2018-8; 2017-6	425		0	0	0	0	0	0	0
jejuni	j5-027-a	5	0	4	2	0	5	SRS3258146; SRS3632505; SRS4281942; SRS5265896; SRS5502101	5	0	4	2	0	5	2018-3; 2018-7; 2017-9; 2019-7; 2019-9	755		0	0	0	0	0	0	0
jejuni	j5-027-b	2	0	0	0	0	2	SRS918081; SRS923576	2	0	0	0	0	2	2013-8; 2013-8	1		0	0	0	0	0	0	0
jejuni	j5-028-a	2	7	7	7	0	2	SRS3353840; SRS4328556	2	7	7	7	0	2	2018-3; 2016-1	806		0	0	0	0	0	0	0
jejuni	j5-029-a	3	2	7	5.33333	0	3	SRS3420948; SRS4040932; SRS6748407	3	2	7	5.33333	0	3	2018-5-8; 2018-10; 2020-5	739		0	0	0	0	0	0	0
jejuni	j5-029-b	2	1	1	1	1	1	PS00353; SRS4040942	2	1	1	1	1	1	2018-8; 2018-10	60		0	0	0	0	0	0	0
jejuni	j5-030-a	2	5	5	5	0	2	SRS3859057; SRS5262759	2	5	5	5	0	2	2018-9; 2019-7	321		0	0	0	0	0	0	0
jejuni	j5-031-a	11	3	17	11.3091	1	10	PS00338; SRS3420964; SRS4323401; SRS4672695; SRS4855064; SRS5187958; SRS5605387; SRS6141996; SRS6158716; SRS6268792	10	3	17	11.0667	1	9	2018-6; 2018-5; 2017-10; 2019-3; 2016-8; 2019-7-2; 2019-10; 2020-2-2; 2020-2; 2020-2	1283	SRS2263919	1	0	0	1	0	0	0	2017	1
jejuni	j5-032-a	4	2	11	6.5	0	4	SRS3562188; SRS3891474; SRS4252277; SRS8211311	4	2	11	6.5	0	4	2018-6; 2018-9; 2018-12; 2021-1	953		0	0	0	0	0	0	0
jejuni	j5-033-a	3	7	10	8	0	3	SRS3944046; SRS5293322; SRS6920962	3	7	10	8	0	3	2018-9; 2019-7; 2020-6	625		0	0	0	0	0	0	0
jejuni	j5-033-d	2	7	7	7	0	2	SRS6899819; SRS7274664	2	7	7	7	0	2	2020-6; 2020-8	67		0	0	0	0	0	0	0
jejuni	j5-034-a-a	2	2	2	2	0	2	SRS5509968; SRS6953689	2	2	2	2	0	2	2019-10; 2020-6	262		0	0	0	0	0	0	0
jejuni	j5-034-a-b	3	4	11	8	0	3	SRS3689726; SRS4381993; SRS4424777	3	4	11	8	0	3	2018-7; 2019-1; 2019-2	207		0	0	0	0	0	0	0
jejuni	j5-034-b	3	3	6	4.66667	0	3	SRS3562200; SRS4323412; SRS4424124	3	3	6	4.66667	0	3	2018-5; 2017-11; 2019-2	444		0	0	0	0	0	0	0
jejuni	j5-034-d	2	5	5	5	0	2	SRS3793375; SRS5489885	2	5	5	5	0	2	2018-8; 2019-9	398		0	0	0	0	0	0	0
jejuni	j5-035-a	7	0	13	7.90476	0	7	SRS3729816; SRS4602990; SRS4667047; SRS5295803; SRS7098234; SRS7392302; SRS8098265	7	0	13	7.90476	0	7	2018-8; 2019-2; 2019-2; 2019-7; 2020-7; 2020-9; 2020-12	860		0	0	0	0	0	0	0
jejuni	j5-036	6	1	10	5.93333	0	6	SRS3975496; SRS4731645; SRS4793370; SRS5026536; SRS5783640; SRS6920966	6	1	10	5.93333	0	6	2018-7; 2019-4; 2019-5; 2019-5; 2019-11; 2020-6	717		0	0	0	0	0	0	0
jejuni	j5-037-a	2	4	4	4	0	2	SRS4121868; SRS4198769	2	4	4	4	0	2	2018-11; 2018-11	6		0	0	0	0	0	0	0
jejuni	j5-038-a	2	0	0	0	0	2	SRS5123034; SRS5245258	2	0	0	0	0	2	2019-7; 2019-7	1		0	0	0	0	0	0	0
jejuni	j5-040-b	4	3	11	8.66667	0	4	SRS7323869; SRS7619192	2	3	3	3	0	2	2020-8; 2020-10	41	SRS7325501; SRS7742666	2	0	0	2	0	0	0	2020; 2020	1
jejuni	j5-042-a	3	2	10	6.66667	0	3	SRS7352071; SRS7352078	2	8	8	8	0	2	2020-8; 2020-8	1	SRS6907033	1	0	0	1	0	0	0	2020	1
jejuni	j5-043-a	3	2	3	2.66667	0	3	SRS7401341; SRS8004688	2	2	2	2	0	2	2020-9; 2020-12	110	SRS5480049	1	0	0	1	0	0	0	2019	1
jejuni	j5-047-a	8	0	15	9.67857	3	5	SRS3944044; SRS4239121; SRS4239162; SRS4281938; SRS4347400	5	0	12	8.6	0	5	2018-9; 2017-1; 2017-5; 2017-7; 2016-6	822	SRS1753161; SRS2547836; SRS4433403	3	3	3	3	0	0	0	2016; 2016; 2018	3
jejuni	j5-053-a	4	2	7	4.5	0	4	SRS4121866; SRS5472984; SRS6228989	3	2	5	3.33333	0	3	2018-11; 2019-9; 2020-2	464	SRS5781405	1	0	0	1	0	0	0	2019-11-14	1
jejuni	j5-054-a-a	4	4	12	8	1	3	SRS4375265; SRS4855070; SRS6886489	3	4	10	6.66667	0	3	2019-1; 2016-8; 2020-5	1369	SRS8031914	1	1	1	0	1	0	0	2019	1
jejuni	j5-055-a	4	3	10	7.5	0	4	SRS5187931; SRS6079725; SRS7136440; SRS7463911	4	3	10	7.5	0	4	2019-7; 2020-1; 2020-7; 2020-9	435		0	0	0	0	0	0	0
jejuni	j5-057-a	2	5	5	5	0	2	SRS6080276; SRS7307657	2	5	5	5	0	2	2020-1; 2020-8	213		0	0	0	0	0	0	0
jejuni	j5-058-a	2	1	1	1	0	2	SRS5026540; SRS5230083	2	1	1	1	0	2	2019-5; 2019-7	42		0	0	0	0	0	0	0
jejuni	j5-059-a	2	9	9	9	0	2	SRS3689699; SRS3729808	2	9	9	9	0	2	2018-5; 2018-8	79		0	0	0	0	0	0	0
jejuni	j5-060-a	4	1	8	4.5	1	3	PS00320; SRS5262758; SRS5555593	3	1	4	2.66667	1	2	2018-4; 2019-7; 2019-10	536	SRS2855944	1	0	0	1	0	0	0	2017	1
jejuni	j5-061-a	2	10	10	10	0	2	SRS4198700; SRS7674583	2	10	10	10	0	2	2018-11; 2020-10	691		0	0	0	0	0	0	0
jejuni	j5-062-a-a	2	7	7	7	1	1	PS00308; SRS4855059	2	7	7	7	1	1	2018-2; 2016-8	545		0	0	0	0	0	0	0
jejuni	j5-063-a	2	7	7	7	0	2	SRS5502059; SRS6998659	2	7	7	7	0	2	2019-9; 2020-6	275		0	0	0	0	0	0	0
jejuni	j5-065-a	2	6	6	6	0	2	SRS3214754; SRS5554771	2	6	6	6	0	2	2018-2; 2019-10	588		0	0	0	0	0	0	0
jejuni	j5-067-a	2	3	3	3	0	2	SRS3632507; SRS4281935	2	3	3	3	0	2	2018-6; 2017-7	351		0	0	0	0	0	0	0
jejuni	j5-070-a	2	5	5	5	0	2	SRS3239714; SRS4239155	2	5	5	5	0	2	2018-3; 2017-4	327		0	0	0	0	0	0	0
jejuni	j5-071-a-a	14	0	11	5.28571	0	14	SRS3410549; SRS4040929	2	4	4	4	0	2	2018-5; 2018-10	163	SRS1974687; SRS3604668; SRS3612018; SRS4115291; SRS4326906; SRS4634440; SRS4759815; SRS4788935; SRS6146243; SRS6773907; SRS6980654; SRS7177146	12	0	0	12	0	0	0	2016; 2018; 2018; 2018; 2019; 2019; 2019; 2019; 2020; 2020; 2020; 2020	5
jejuni	j5-072	3	0	0	0	0	3	SRS5262760; SRS5265894; SRS5295817	3	0	0	0	0	3	2019-7; 2019-7; 2019-7	1		0	0	0	0	0	0	0
jejuni	j5-073-a	2	3	3	3	0	2	SRS5245263; SRS5319507	2	3	3	3	0	2	2019-7; 2019-8	28		0	0	0	0	0	0	0
jejuni	j5-075	3	5	9	6.66667	0	3	SRS4347413; SRS5569229; SRS5605388	3	5	9	6.66667	0	3	2016-6; 2019-10; 2019-10	1221		0	0	0	0	0	0	0
jejuni	j5-076-a	2	8	8	8	0	2	SRS3258142; SRS7948469	2	8	8	8	0	2	2018-4; 2020-12	973		0	0	0	0	0	0	0
jejuni	j5-078	3	1	5	3.33333	0	3	SRS4198724; SRS5767969; SRS7537132	3	1	5	3.33333	0	3	2018-11; 2019-11; 2020-10	687		0	0	0	0	0	0	0
jejuni	j5-080	3	0	3	2	0	3	SRS6920967; SRS7674579; SRS7674592	3	0	3	2	0	3	2020-6; 2020-10; 2020-10	137		0	0	0	0	0	0	0
jejuni	j5-081	2	5	5	5	1	1	PS00276; SRS4834334	2	5	5	5	1	1	2017-10; 2016-11	357		0	0	0	0	0	0	0
jejuni	j5-083	2	5	5	5	1	1	PS00367; SRS4357270	2	5	5	5	1	1	2018-11; 2019-1	52		0	0	0	0	0	0	0
jejuni	j5-087	2	2	2	2	0	2	SRS4793202; SRS5181406	2	2	2	2	0	2	2019-4; 2019-7	97		0	0	0	0	0	0	0
jejuni	j5-088	2	6	6	6	0	2	SRS4357282; SRS5245255	2	6	6	6	0	2	2019-1; 2019-7	178		0	0	0	0	0	0	0
jejuni	j5-089	2	7	7	7	0	2	SRS3464235; SRS5544269	2	7	7	7	0	2	2018-5; 2019-9	486		0	0	0	0	0	0	0
jejuni	j5-090	2	0	0	0	0	2	SRS6116182; SRS6141997	2	0	0	0	0	2	2020-1; 2020-1	1		0	0	0	0	0	0	0
jejuni	j5-091	2	5	5	5	0	2	SRS3239735; SRS6347109	2	5	5	5	0	2	2018-4; 2020-3	704		0	0	0	0	0	0	0
jejuni	j5-092	2	7	7	7	0	2	SRS4263825; SRS7172579	2	7	7	7	0	2	2018-12; 2020-7	581		0	0	0	0	0	0	0
jejuni	j5-094-a	2	1	1	1	0	2	SRS4231742; SRS4672693	2	1	1	1	0	2	2018-12; 2019-3	91		0	0	0	0	0	0	0
jejuni	j5-095	2	6	6	6	0	2	SRS3793374; SRS6013860	2	6	6	6	0	2	2018-8; 2020-1	501		0	0	0	0	0	0	0
jejuni	j5-097	2	8	8	8	0	2	SRS6206433; SRS7172576	2	8	8	8	0	2	2020-2; 2020-7	167		0	0	0	0	0	0	0
