# Supplementary material for: Phylogenetic Analysis Reveals Source Attribution Patterns for Campylobacter spp. in Tennessee and Pennsylvania
Source: Microorganisms. 2021 Nov 5;9(11):2300. doi: 10.3390/microorganisms9112300 (PMC8625337; doi:10.3390/microorganisms9112300)
Supplement: Supplementary file 1 [file microorganisms-09-02300-s001.zip › supplemental/TS1.xlsx]

## Sheet: TS1
IDs				Source					Collection					KSNP		Species ID						MLST (jejuni/coli)		MLST (non-jejuni/coli)		Assembly Statistics
Isolate	Strain	BioSample	SRA	IsolationType	SourceType	IsolationSource	Category1	Category2	Location	Year	Month	Day	CollectedBy	ksnp_species4	ksnp_clade4	SpeciesFinder	KmerFinder	TYGS	Jspecies	rMLST	rST (Ribosomal MLST)	ST	CC	ST2	CC2	No. contigs	L50	L75	Length (bp)	N50	N75	Largest Contig Length (bp)	No. N's per 100 kbp	G+C%
PS00228	PS00228	SAMN20838347	SRR16256467	clinical					PA	2017	1			jejuni	3	jejuni	jejuni					10355	ST-206 complex			21	4	7	1684563	161847	104311	355972	0	30.36
PS00229	PS00229	SAMN20838348	SRR16256466	clinical					PA	2017	1			jejuni	3		jejuni					21	ST-21 complex			51	6	13	1709626	104777	46830	291099	0	30.33
PS00230	PS00230	SAMN20838349	SRR16256456	clinical					PA	2017	1			jejuni	3		jejuni					429	ST-48 complex			26	4	7	1735063	161059	103213	377713	0	30.35
PS00231	PS00231	SAMN20838350	SRR16256445	clinical					PA	2017	1			coli	1a		coli					7818	ST-828 complex			18	3	6	1661723	221850	130800	390193	0	31.36
PS00232	PS00232	SAMN20838351	SRR16256434	clinical					PA	2017	3			jejuni	3		jejuni					353	ST-353 complex			54	7	11	1775019	118077	87460	182940	0	30.24
PS00233	PS00233	SAMN20838352	SRR16256423	clinical					PA	2017	2			jejuni	3		jejuni					10356	ST-353 complex			63	8	15	1700488	84083	47749	188182	0	30.28
PS00234	PS00234	SAMN20838353	SRR16256412	clinical					PA	2017	2			jejuni	3		jejuni					50	ST-21 complex			47	4	9	1745568	131525	90145	408257	0.11	30.35
PS00235	PS00235	SAMN20838354	SRR16256401	clinical					PA	2017	2			jejuni	3		jejuni					50	ST-21 complex			38	5	9	1639159	107802	100701	261806	0	30.42
PS00236	PS00236	SAMN20838355	SRR16256390	clinical					PA	2017	2			jejuni	3		jejuni					986				147	27	52	1593134	22154	13070	53964	0.13	30.66
PS00237	PS00237	SAMN20838356	SRR16256379	clinical					PA	2017	2			jejuni	1		jejuni					45	ST-45 complex			72	11	23	1650736	51775	25918	198070	0.12	30.46
PS00238	PS00238	SAMN20838357	SRR16256465	clinical					PA	2017	1			jejuni	3		jejuni					2042				96	12	29	1651767	49555	18679	184818	0.24	30.42
PS00239	PS00239	SAMN20838358	SRR16256358	clinical					PA	2017	1			jejuni	3		jejuni					8	ST-21 complex			54	8	14	1622142	85256	39333	168193	0	30.49
PS00240	PS00240	SAMN20838359	SRR16256347	clinical					PA	2017	3			jejuni	1		jejuni					137	ST-45 complex			103	24	42	1616366	25930	16677	63502	0	30.62
PS00241	PS00241	SAMN20838360	SRR16256463	clinical					PA	2017	4			jejuni	3		jejuni					9718	ST-607 complex			53	5	10	1766904	102114	62033	307583	0	30.18
PS00242	PS00242	SAMN20838361	SRR16256462	clinical					PA	2017	4			jejuni	3		jejuni					353	ST-353 complex			130	22	45	1599751	23539	12853	80371	0	30.58
PS00243	PS00243	SAMN20838362	SRR16256461	clinical					PA	2017	3			jejuni	3		jejuni					22	ST-22 complex			63	12	23	1606250	43808	31012	96315	0	30.52
PS00244	PS00244	SAMN20838363	SRR16256460	clinical					PA	2017	4			jejuni	1		jejuni					45	ST-45 complex			34	4	7	1636088	185156	110557	250845	0.06	30.44
PS00245	PS00245	SAMN20838364	SRR16256459	clinical					PA	2017	3			jejuni	3		jejuni					353	ST-353 complex			98	9	19	1785607	61780	30740	148742	0	30.19
PS00246	PS00246	SAMN20838365	SRR16256458	clinical					PA	2017	3			jejuni	3		jejuni					3289	ST-658 complex			54	5	9	1807602	134741	93449	361859	0	30.15
PS00247	PS00247	SAMN20838366	SRR16256457	clinical					PA	2017	3			jejuni	1		jejuni					45	ST-45 complex			48	6	10	1660941	138431	63783	176139	0	30.46
PS00248	PS00248	SAMN20838367	SRR16256455	clinical					PA	2017	3			jejuni	3		jejuni					918	ST-48 complex			48	7	12	1711749	104686	83427	191373	0	30.44
PS00249	PS00249	SAMN20838368	SRR16256454	clinical					PA	2017	5			jejuni	3		jejuni					10357	ST-206 complex			67	10	19	1672518	57381	39918	129866	0	30.38
PS00250	PS00250	SAMN20838369	SRR16256453	clinical					PA	2017	5			jejuni	3		jejuni					429	ST-48 complex			78	7	12	1801211	104048	80690	242176	0	30.37
PS00251	PS00251	SAMN20838370	SRR16256452	clinical					PA	2017	5			jejuni	3		jejuni					222	ST-206 complex			36	8	14	1672585	76054	63119	184014	0	30.42
PS00252	PS00252	SAMN20838371	SRR16256451	clinical					PA	2017	5			coli	1c		coli	coli		coli_100%	367	1243				76	7	12	1732271	102988	56149	174404	0	31.15
PS00253	PS00253	SAMN20838372	SRR16256450	clinical					PA	2017	5			jejuni	3							918	ST-48 complex			75	10	20	1715567	53378	31999	161538	0	30.45
PS00255	PS00255	SAMN20838373	SRR16256449	clinical					PA	2017	6			coli	1b		coli	potential new species		coli_90%	120032					16	3	5	1735813	275092	170175	438872	0	31.16
PS00257	PS00257	SAMN20838374	SRR16256448	clinical					PA	2017	6			jejuni	1							45	ST-45 complex			64	7	14	1661646	78993	38274	197267	0	30.33
PS00258	PS00258	SAMN20838375	SRR16256447	clinical					PA	2017	6			jejuni	3							1232	ST-353 complex			49	5	9	1775329	176097	102757	201048	0	30.27
PS00259	PS00259	SAMN20838376	SRR16256446	clinical					PA	2017	6			jejuni	1							583	ST-45 complex			89	11	25	1661800	54929	21139	142083	0	30.38
PS00260	PS00260	SAMN20838377	SRR16256444	clinical					PA	2017	6			jejuni	3		jejuni					48	ST-48 complex			59	7	16	1641116	59403	37762	267619	0	30.48
PS00261	PS00261	SAMN20838378	SRR16256443	clinical					PA	2017	6			jejuni	1							45	ST-45 complex			126	17	33	1621561	33129	19077	129986	0	30.48
PS00262	PS00262	SAMN20838379	SRR16256442	clinical					PA	2017	7			jejuni	1							267	ST-283 complex			38	6	12	1627960	87401	46426	186353	0	30.41
PS00263	PS00263	SAMN20838380	SRR16256441	clinical					PA	2017	7			jejuni	3							1036	ST-353 complex			39	4	8	1737320	155840	103033	306548	0	30.22
PS00264	PS00264	SAMN20838381	SRR16256440	clinical					PA	2017	7			jejuni	3							918	ST-48 complex			57	9	16	1644410	82275	43404	133341	0	30.45
PS00265	PS00265	SAMN20838382	SRR16256439	clinical					PA	2017	8			jejuni	3		jejuni					48	ST-48 complex			29	4	7	1648151	154656	104389	380952	0	30.46
PS00266	PS00266	SAMN20838383	SRR16256438	clinical					PA	2017	8			jejuni	3							21	ST-21 complex			51	8	15	1671301	89463	45155	129242	0	30.42
PS00267	PS00267	SAMN20838384	SRR16256437	clinical					PA	2017	8			jejuni	3							8584				179	25	54	1755974	21007	10855	92196	0.06	30.21
PS00268	PS00268	SAMN20838385	SRR16256436	clinical					PA	2017	8			jejuni	3							22	ST-22 complex			23	4	7	1644727	151372	106355	336120	0.06	30.5
PS00269	PS00269	SAMN20838386	SRR16256435	clinical					PA	2017	8			jejuni	1							267	ST-283 complex			92	15	30	1644979	33692	20204	109781	0	30.37
PS00270	PS00270	SAMN20838387	SRR16256433	clinical					PA	2017	8			jejuni	3							1943	ST-21 complex			62	3	7	1709262	160468	99381	559106	0	30.45
PS00271	PS00271	SAMN20838388	SRR16256432	clinical					PA	2017	8			jejuni	3							52	ST-52 complex			22	2	5	1641746	386134	116750	490336	0	30.4
PS00273	PS00273	SAMN20838389	SRR16256431	clinical					PA	2017	8			jejuni	3							10359	ST-353 complex			77	5	9	1835597	139570	98102	249952	0.11	30.2
PS00275	PS00275	SAMN20838390	SRR16256430	clinical					PA	2017	8			jejuni	3							354	ST-354 complex			94	10	22	1755702	52240	26877	230606	0	30.29
PS00276	PS00276	SAMN20838391	SRR16256429	clinical					PA	2017	10			jejuni	3							22	ST-22 complex			135	21	43	1677441	28434	13108	70596	0	30.47
PS00291	PS00291	SAMN20838392	SRR16256428	clinical					PA	2017	8			jejuni	3							50	ST-21 complex			88	12	25	1720291	46195	21933	160625	0	30.34
PS00292	PS00292	SAMN20838393	SRR16256427	clinical					PA	2017	8			lari	n/a	lari	lari							unknown		126	16	35	1549030	27965	14478	88621	0	29.73
PS00293	PS00293	SAMN20838394	SRR16256426	clinical					PA	2017	10			jejuni	3							2274				44	5	9	1768318	142858	96750	249909	0.06	30.16
PS00294	PS00294	SAMN20838395	SRR16256425	clinical					PA	2017	9			jejuni	3							10359	ST-353 complex			84	6	12	1833432	104504	52922	249859	0.05	30.18
PS00299	PS00299	SAMN20838396	SRR16256424	clinical					PA	2017	12			jejuni	3							7634				143	31	62	1577019	16038	9796	59065	0	30.72
PS00300	PS00300	SAMN20838397	SRR16256422	clinical					PA	2017	12			jejuni	3							22	ST-22 complex			53	12	21	1598184	54721	30823	97561	0	30.56
PS00301	PS00301	SAMN20838398	SRR16256421	clinical					PA	2018	1			jejuni	3							6647	ST-49 complex			35	6	10	1708286	114494	79025	200113	0	30.29
PS00302	PS00302	SAMN20838399	SRR16256420	clinical					PA	2018	1			jejuni	3			jejuni		jejuni_100%		1709	ST-1034 complex			30	6	11	1606487	96966	70675	208210	0	30.4
PS00303	PS00303	SAMN20838400	SRR16256419	clinical					PA	2018	1			jejuni	3							353	ST-353 complex			110	18	39	1704299	26930	14681	102204	0	30.43
PS00304	PS00304	SAMN20838401	SRR16256418	clinical					PA	2018	1			jejuni	3							3515	ST-353 complex			61	8	14	1779883	90245	54346	174822	0	30.3
PS00306	PS00306	SAMN20838403	SRR16256416	clinical					PA	2018	1			coli	1a		coli					872	ST-828 complex			91	11	23	1786484	48075	26730	225309	0	31.26
PS00307	PS00307	SAMN20838404	SRR16256415	clinical					PA	2018	1			jejuni	3							222	ST-206 complex			42	9	16	1706085	76102	51693	143800	0	30.37
PS00308	PS00308	SAMN20838405	SRR16256414	clinical					PA	2018	2			jejuni	3			jejuni_unreliable?		jejuni_100%		982	ST-21 complex			191	45	89	1429313	10509	5920	33662	0	31.1
PS00309	PS00309	SAMN20838406	SRR16256413	clinical					PA	2018	2			jejuni	3							50	ST-21 complex			83	7	13	1742063	103169	51348	175902	0	30.38
PS00310	PS00310	SAMN20838407	SRR16256411	clinical					PA	2018	2			jejuni	3							52	ST-52 complex			46	7	13	1599251	81104	47533	187625	0	30.5
PS00311	PS00311	SAMN20838408	SRR16256410	clinical					PA	2018	2			jejuni	3							5794	ST-443 complex			69	10	20	1659696	56845	29590	154344	0	30.44
PS00312	PS00312	SAMN20838409	SRR16256409	clinical					PA	2018	2			coli	1a		coli					9839				86	4	8	1781509	188240	106676	250665	0	31.12
PS00313	PS00313	SAMN20838410	SRR16256408	clinical					PA	2018	2			jejuni	3			jejuni_unreliable?		jejuni_100%		50	ST-21 complex			176	38	76	1446485	11604	7039	49608	0	31
PS00314	PS00314	SAMN20838411	SRR16256407	clinical					PA	2018	2			jejuni	3							222	ST-206 complex			117	24	46	1673396	23398	14819	73471	0	30.52
PS00317	PS00317	SAMN20838414	SRR16256404	clinical					PA	2018	3			jejuni	3							3510	ST-353 complex			172	30	63	1625095	17659	8642	60935	0	30.6
PS00319	PS00319	SAMN20838416	SRR16256402	clinical					PA	2018	4			jejuni	3							5794	ST-443 complex			38	6	11	1676032	113820	67944	198424	0	30.35
PS00320	PS00320	SAMN20838417	SRR16256400	clinical					PA	2018	4			jejuni	3							51	ST-443 complex			48	7	14	1697963	86115	49448	199473	0	30.37
PS00321	PS00321	SAMN20838418	SRR16256399	clinical					PA	2018	4			jejuni	1							45	ST-45 complex			200	40	85	1409560	9897	6155	47538	0	31.02
PS00322	PS00322	SAMN20838419	SRR16256398	clinical					PA	2018	4			jejuni	2							403	ST-403 complex			199	41	84	1539651	11498	6700	37520	0	30.73
PS00324	PS00324	SAMN20838421	SRR16256396	clinical					PA	2018	5			jejuni	3							806	ST-21 complex			140	32	64	1585465	15212	8899	75638	0	30.76
PS00325	PS00325	SAMN20838422	SRR16256395	clinical					PA	2018	5			coli	1a							7818	ST-828 complex			176	42	80	1493802	12968	7383	37394	0	31.81
PS00326	PS00326	SAMN20838423	SRR16256394	clinical					PA	2018	5			jejuni	3							635	ST-21 complex			33	4	7	1622178	152242	102234	369697	6.16	30.48
PS00328	PS00328	SAMN20838425	SRR16256392	clinical					PA	2018	5			jejuni	3							6647	ST-49 complex			30	5	8	1711952	138677	129738	230847	0	30.28
PS00329	PS00329	SAMN20838426	SRR16256391	clinical					PA	2018	5			coli	1a							1119	ST-828 complex			185	32	64	1723076	17244	10055	54868	0	31.4
PS00330	PS00330	SAMN20838427	SRR16256389	clinical					PA	2018	5			jejuni	3							3515	ST-353 complex			170	31	65	1657554	16094	9563	57355	0	30.53
PS00332	PS00332	SAMN20838429	SRR16256387	clinical					PA	2018	6			jejuni	3							50	ST-21 complex			112	22	44	1635227	25111	13604	81947	0	30.53
PS00333	PS00333	SAMN20838430	SRR16256386	clinical					PA	2018	6			jejuni	3							2862	ST-21 complex			51	6	11	1761120	102192	64702	200119	5.68	30.4
PS00334	PS00334	SAMN20838431	SRR16256385	clinical					PA	2018	6			jejuni	3		jejuni					48	ST-48 complex			31	7	12	1641800	89579	72699	197885	0	30.48
PS00336	PS00336	SAMN20838433	SRR16256384	clinical					PA	2018	6			jejuni	1							45	ST-45 complex			37	7	13	1665689	80790	49334	188710	0	30.42
PS00337	PS00337	SAMN20838434	SRR16256383	clinical					PA	2018	6			jejuni	3							6647	ST-49 complex			96	16	35	1652376	29056	14971	86186	0	30.46
PS00338	PS00338	SAMN20838435	SRR16256382	clinical					PA	2018	6			jejuni	3							222	ST-206 complex			64	9	18	1690721	62063	37015	182749	0	30.43
PS00339	PS00339	SAMN20838436	SRR16256381	clinical					PA	2018	6			jejuni	1							45	ST-45 complex			49	8	15	1604269	79071	37079	146101	0	30.5
PS00340	PS00340	SAMN20838437	SRR16256380	clinical					PA	2018	6			coli	1a		coli					9839				129	20	41	1744594	29872	15496	70117	0	31.27
PS00341	PS00341	SAMN20838438	SRR16256378	clinical					PA	2018	7			jejuni	3							22	ST-22 complex			43	8	14	1605401	71815	46016	184983	0	30.51
PS00342	PS00342	SAMN20838439	SRR16256377	clinical					PA	2018	7			coli	1a							829	ST-828 complex			35	5	9	1746099	137262	76534	296201	0	31.25
PS00343	PS00343	SAMN20838440	SRR16256376	clinical					PA	2018	7			jejuni	1							508	ST-508 complex			119	20	41	1703486	29221	14662	76754	0	30.43
PS00344	PS00344	SAMN20838441	SRR16256375	clinical					PA	2018	7			jejuni	3							658	ST-658 complex			47	4	7	1708782	175835	105910	323352	0	30.37
PS00345	PS00345	SAMN20838442	SRR16256374	clinical					PA	2018	7			coli	1a							3262	ST-828 complex			77	11	24	1720593	50021	23879	106767	0	31.35
PS00346	PS00346	SAMN20838443	SRR16256373	clinical					PA	2018	7			jejuni	3							658	ST-658 complex			60	8	13	1703538	90483	61169	194380	0	30.39
PS00348	PS00348	SAMN20838445	SRR16256371	clinical					PA	2018	7			jejuni	3							653	ST-354 complex			112	17	35	1749252	30258	20380	98689	0	30.33
PS00351	PS00351	SAMN20838447	SRR16256369	clinical					PA	2018	7			jejuni	1							2535				53	9	17	1619186	67503	41088	145275	0	30.45
PS00352	PS00352	SAMN20838448	SRR16256368	clinical					PA	2018	8			jejuni	3							353	ST-353 complex			51	3	5	1801754	190037	141696	513534	0	30.13
PS00353	PS00353	SAMN20838449	SRR16256367	clinical					PA	2018	8			jejuni	3							2829	ST-353 complex			37	5	9	1716409	105584	69381	270027	0	30.3
PS00355	PS00355	SAMN20838451	SRR16256365	clinical					PA	2018	9			jejuni	3							354	ST-354 complex			80	11	25	1741005	39762	24769	179592	5.69	30.3
PS00356	PS00356	SAMN20838452	SRR16256364	clinical					PA	2018	9			jejuni	1							508	ST-508 complex			59	7	14	1722130	110489	43406	193638	0	30.37
PS00357	PS00357	SAMN20838453	SRR16256363	clinical					PA	2018	9			jejuni	3							353	ST-353 complex			157	22	49	1655974	20311	11607	106797	0	30.57
PS00358	PS00358	SAMN20838454	SRR16256362	clinical					PA	2018	10			jejuni	3							10364	ST-21 complex			55	8	16	1706157	62992	41179	209623	0	30.42
PS00359	PS00359	SAMN20838455	SRR16256361	clinical					PA	2018	10			jejuni	3							10356	ST-353 complex			119	19	39	1655563	26837	13893	92633	0	30.46
PS00360	PS00360	SAMN20838456	SRR16256360	clinical					PA	2018	10			jejuni	3							1244	ST-61 complex			98	19	39	1616423	27908	15696	84561	0	30.53
PS00361	PS00361	SAMN20838457	SRR16256359	clinical					PA	2018	10			jejuni	3							22	ST-22 complex			102	18	38	1583719	27810	13799	78338	0	30.61
PS00362	PS00362	SAMN20838458	SRR16256357	clinical					PA	2018	10			jejuni	3							1244	ST-61 complex			128	31	56	1540914	18180	11406	40744	0	30.69
PS00363	PS00363	SAMN20838459	SRR16256356	clinical					PA	2018	10			jejuni	3							50	ST-21 complex			93	15	28	1742805	43314	24884	134579	0	30.34
PS00364	PS00364	SAMN20838460	SRR16256355	clinical					PA	2018	10			coli	1a		coli					9018	ST-828 complex			146	29	59	1505351	17899	9425	55604	0	31.82
PS00365	PS00365	SAMN20838461	SRR16256354	clinical					PA	2018	11			jejuni	3							19	ST-21 complex			34	6	12	1626235	96133	55864	184678	0	30.46
PS00366	PS00366	SAMN20838462	SRR16256353	clinical					PA	2018	11			jejuni	3							354	ST-354 complex			122	23	44	1649523	25999	13734	63242	0	30.55
PS00367	PS00367	SAMN20838463	SRR16256352	clinical					PA	2018	11			jejuni	3							2042				62	9	18	1605747	54365	35356	258879	0	30.51
PS00370	PS00370	SAMN20838466	SRR16256349	clinical					PA	2018	11			jejuni	1							45	ST-45 complex			38	6	10	1618090	100591	70044	232789	0	30.44
PS00371	PS00371	SAMN20838467	SRR16256348	clinical					PA	2018	11			jejuni	3							222	ST-206 complex			29	5	8	1714136	161865	104323	261493	0	30.34
PS00372	PS00372	SAMN20838468	SRR16256346	clinical					PA	2018	12			jejuni	3							354	ST-354 complex			22	4	6	1680599	175620	167428	369233	0	30.33
PS00373	PS00373	SAMN20838469	SRR16256345	clinical					PA	2018	12			jejuni	1							508	ST-508 complex			47	4	6	1697491	165385	125186	334120	0	30.36
SRS1008579	FSIS1501401	SAMN03892237	SRS1008579	environmental/other		animal-cattle-dairy cow	cattle		PA	2015			USDA-FSIS	jejuni	2						4025	933	ST-403 complex			32	5	9	1712766	109471	92756	338014	0	30.34
SRS1014979	FSIS1501402	SAMN03940281	SRS1014979	environmental/other		animal-cattle-steer	cattle		PA	2015			USDA-FSIS	jejuni	3						16782	21	ST-21 complex			93	4	8	1946513	163023	106946	381678	0	30.85
SRS1054391	FSIS1501424	SAMN04027113	SRS1054391	environmental/other		animal-cattle-dairy cow	cattle		TN	2015			USDA-FSIS	coli	1a						57715	3777	ST-828 complex			116	20	40	1731779	27506	18071	82466	0	30.41
SRS1054395	FSIS1501426	SAMN04027115	SRS1054395	environmental/other		animal-cattle-dairy cow	cattle		PA	2015			USDA-FSIS	jejuni	3						348	8	ST-21 complex			114	8	16	1789244	78289	42636	178271	0	30.23
SRS1054410	FSIS1501414	SAMN04027126	SRS1054410	environmental/other		animal-swine-sow	swine		PA	2015			USDA-FSIS	coli	1a						57716	827	ST-828 complex			55	11	19	1698961	71503	30347	96007	0	30.42
SRS1054415	FSIS1502086	SAMN04027131	SRS1054415	environmental/other		Animal-Turkey-Young Turkey	poultry	turkey	PA	2015			USDA-FSIS	coli	1a						57717	1107	ST-828 complex			21	5	9	1607555	147083	90264	189130	0	30.5
SRS1054422	FSIS1501411	SAMN04027124	SRS1054422	environmental/other		animal-swine-sow	swine		PA	2015			USDA-FSIS	coli	1a						57718					72	6	11	1914409	124832	62789	385269	0	30.95
SRS1071588	FSIS1501339	SAMN04091200	SRS1071588	environmental/other		animal-swine-market swine	swine		PA	2015			USDA-FSIS	coli	1a	coli_fail	coli	coli	coli?	coli_100%	62425	1583	ST-828 complex			38	7	11	1726306	111710	104329	165100	0	30.46
SRS1071591	FSIS1501336	SAMN04091197	SRS1071591	environmental/other		animal-swine-sow	swine		PA	2015			USDA-FSIS	coli	1a						57723					120	24	47	1619401	22431	14099	74581	0	30.57
SRS1071597	FSIS1501331	SAMN04091192	SRS1071597	environmental/other		animal-swine-sow	swine		TN	2015			USDA-FSIS	coli	1a						53483	11510	ST-828 complex			66	12	20	1710603	59721	35401	121657	0	30.37
SRS1121807	FSIS1504650	SAMN04195079	SRS1121807	environmental/other		animal-swine-sow	swine		TN	2015			USDA-FSIS	coli	1a						25681	2508	ST-828 complex			44	7	11	1694816	102776	66233	181977	0	30.3
SRS1144015	FSIS1504864	SAMN04229860	SRS1144015	environmental/other		animal-cattle-steer	cattle		PA	2015			USDA-FSIS	jejuni	3						63032	806	ST-21 complex			19	2	5	1606222	298306	104677	534271	0	30.48
SRS1162912	FSIS1504350	SAMN04267348	SRS1162912	environmental/other		comminuted chicken	poultry	chicken	TN	2015			USDA-FSIS	coli	1a						25749	829	ST-828 complex			44	6	10	1685264	120446	84942	172173	0	30.49
SRS1162918	FSIS1504320	SAMN04267319	SRS1162918	environmental/other		raw intact chicken	poultry	chicken	PA	2015			USDA-FSIS	jejuni	3						58041	222	ST-206 complex			79	8	16	1788465	69192	43691	237258	0	30.37
SRS1192299	FSIS1501963	SAMN04320891	SRS1192299	environmental/other		animal-cattle-steer	cattle		PA	2015			USDA-FSIS	jejuni	1						63031	132	ST-508 complex			66	6	12	1703180	98391	68414	206839	0	30.23
SRS1192300	FSIS1501813	SAMN04320869	SRS1192300	environmental/other		animal-swine-market swine	swine		PA	2015			USDA-FSIS	coli	1a						62426	828	ST-828 complex			53	6	12	1775107	104052	49468	205852	0	30.26
SRS1192303	FSIS1501960	SAMN04320888	SRS1192303	environmental/other		animal-cattle-dairy cow	cattle		PA	2015			USDA-FSIS	jejuni	3						16701	21	ST-21 complex			43	6	11	1685196	98834	71145	318417	0	30.5
SRS1192326	FSIS1501965	SAMN04320893	SRS1192326	environmental/other		animal-cattle-dairy cow	cattle		PA	2015			USDA-FSIS	jejuni	3						58099	9111	ST-21 complex			102	6	11	1991244	124190	70159	275581	0	30.76
SRS1192329	FSIS1501810	SAMN04320866	SRS1192329	environmental/other		animal-swine-sow	swine		TN	2015			USDA-FSIS	coli	1a						110404	1104	ST-828 complex			47	5	10	1609425	112416	67741	227878	0	30.45
SRS1192332	FSIS1501953	SAMN04320885	SRS1192332	environmental/other		animal-cattle-dairy cow	cattle		PA	2015			USDA-FSIS	jejuni	3						16690	982	ST-21 complex			29	4	7	1755941	177210	92484	295766	0	31.29
SRS1228989	FSIS1501791	SAMN04377498	SRS1228989	environmental/other		animal-cattle-dairy cow	cattle		TN	2015			USDA-FSIS	coli	1a						16448	1068	ST-828 complex			110	12	27	1731005	47152	19680	106231	0	30.26
SRS1229007	FSIS1501797	SAMN04377504	SRS1229007	environmental/other		animal-swine-market swine	swine		PA	2015			USDA-FSIS	coli	1a						57741	1104	ST-828 complex			45	5	8	1795122	146223	105358	336175	0	30.14
SRS1240215	FSIS1503351	SAMN04388442	SRS1240215	environmental/other		animal-swine-sow	swine		PA	2015			USDA-FSIS	coli	1a						57749	1058	ST-828 complex			25	4	8	1702622	154227	104559	372966	0	30.43
SRS1240218	FSIS1502063	SAMN04388414	SRS1240218	environmental/other		animal-swine-sow	swine		TN	2015			USDA-FSIS	coli	1a	coli_fail	coli	coli	coli?	coli_100%	57754	1151	ST-828 complex			32	4	6	1686467	176302	130220	352757	0.06	31.41
SRS1258367	FSIS1504058	SAMN04435385	SRS1258367	environmental/other		animal-swine-market swine	swine		PA	2015			USDA-FSIS	coli	1a							1103	ST-828 complex			34	5	10	1618079	116979	76915	212827	0	30.49
SRS1258385	FSIS1501816	SAMN04435355	SRS1258385	environmental/other		animal-swine-sow	swine		PA	2015			USDA-FSIS	coli	1a						62427	5377	ST-828 complex			46	6	10	1751618	112561	92858	277361	5.71	31.26
SRS1258393	FSIS1504073	SAMN04435389	SRS1258393	environmental/other		animal-cattle-heifer	cattle		PA	2015			USDA-FSIS	jejuni	3							8	ST-21 complex			71	5	10	1782440	122737	68925	254610	0	31.18
SRS1266751	FSIS1605529	SAMN04444341	SRS1266751	environmental/other		animal-cattle-dairy cow	cattle		PA	2015			USDA-FSIS	jejuni	3						58081	459	ST-42 complex			44	4	7	1756788	141250	128393	378441	0	31.19
SRS1272293	FSIS1504365	SAMN04452090	SRS1272293	environmental/other		animal-cattle-dairy cow	cattle		PA	2015			USDA-FSIS	jejuni	3						53674	982	ST-21 complex			49	5	9	1727730	131007	68031	282604	0	31.25
SRS1272308	FSIS1504795	SAMN04452117	SRS1272308	environmental/other		animal-swine-market swine	swine		PA	2015			USDA-FSIS	coli	1a						57759	1134	ST-828 complex			82	8	17	1755860	72894	34844	148423	0	31.19
SRS1272314	FSIS1504726	SAMN04452109	SRS1272314	environmental/other		animal-swine-market swine	swine		PA	2015			USDA-FSIS	coli	1a						62428	9520	ST-828 complex			45	4	7	1745659	171803	108990	353636	0	31.28
SRS1273179	FSIS1505144	SAMN04453111	SRS1273179	environmental/other		animal-cattle-heifer	cattle		PA	2015			USDA-FSIS	jejuni	3						52805	806	ST-21 complex			35	5	9	1722488	130417	79862	271691	5.81	31.31
SRS1273198	FSIS1504986	SAMN04453078	SRS1273198	environmental/other		animal-swine-sow	swine		PA	2015			USDA-FSIS	coli	1a						57768	9521				24	5	9	1741005	165320	100091	229296	0	30.42
SRS1273238	FSIS1505067	SAMN04453091	SRS1273238	environmental/other		animal-swine-sow	swine		PA	2015			USDA-FSIS	coli	1a						57720	1058	ST-828 complex			47	4	8	1767401	177361	102161	291489	0	31.28
SRS1273242	FSIS1505149	SAMN04453113	SRS1273242	environmental/other		animal-swine-market swine	swine		PA	2015			USDA-FSIS	coli	1a						62429	1058	ST-828 complex			34	6	10	1678401	104403	86903	313292	0	30.42
SRS1273248	FSIS1505040	SAMN04453085	SRS1273248	environmental/other		animal-swine-sow	swine		PA	2015			USDA-FSIS	coli	1a						57772	854	ST-828 complex			57	7	13	1678890	88327	36866	195357	0	30.5
SRS1273252	FSIS1505145	SAMN04453112	SRS1273252	environmental/other		animal-cattle-steer	cattle		PA	2015			USDA-FSIS	coli	1a						16448	1068	ST-828 complex			38	7	12	1684057	89305	60303	162635	0	31.36
SRS1277974	FSIS1605634	SAMN04461497	SRS1277974	environmental/other		animal-swine-sow	swine		TN	2016			USDA-FSIS	coli	1a						57776	887	ST-828 complex			28	4	7	1749522	188431	104345	371913	0	30.4
SRS1277977	FSIS1605630	SAMN04461493	SRS1277977	environmental/other		animal-swine-sow	swine		PA	2016			USDA-FSIS	coli	1a						57775	1068	ST-828 complex			44	6	12	1710050	90668	56873	355720	0	30.43
SRS1278039	FSIS1605624	SAMN04461473	SRS1278039	environmental/other		animal-cattle-dairy cow	cattle		TN	2016			USDA-FSIS	jejuni	3						19466	922				48	3	6	1772256	271205	112089	311804	11.23	31.2
SRS1278091	FSIS1605614	SAMN04461468	SRS1278091	environmental/other		animal-cattle-dairy cow	cattle		PA	2016			USDA-FSIS	jejuni	3						58091	1244	ST-61 complex			55	6	13	1700070	96993	49863	166783	0	30.44
SRS1297403	FSIS1605685	SAMN04495817	SRS1297403	environmental/other		animal-cattle-dairy cow	cattle		TN	2015			USDA-FSIS	coli	1a						16448	1068	ST-828 complex			29	4	7	1717222	162984	110185	349997	0	31.24
SRS1297459	FSIS1605697	SAMN04495834	SRS1297459	environmental/other		animal-cattle-dairy cow	cattle		PA	2016			USDA-FSIS	jejuni	3						58094	9522	ST-21 complex			39	4	8	1716861	172407	103045	279763	5.77	31.37
SRS1297466	FSIS1605698	SAMN04495835	SRS1297466	environmental/other		animal-cattle-heifer	cattle		PA	2016			USDA-FSIS	jejuni	3						4041	61	ST-61 complex			123	8	15	1896958	91479	48440	191673	0	31.09
SRS1297470	FSIS1605691	SAMN04495829	SRS1297470	environmental/other		animal-swine-sow	swine		PA	2015			USDA-FSIS	coli	1a						62430	1445	ST-828 complex			44	5	8	1706218	129803	94266	283010	0	31.3
SRS1307309	FSIS1605798	SAMN04508247	SRS1307309	environmental/other		animal-cattle-dairy cow	cattle		PA	2016			USDA-FSIS	jejuni	3						19506	806	ST-21 complex			157	23	48	1813906	22374	14172	59691	0	31.21
SRS1307325	FSIS1605794	SAMN04508243	SRS1307325	environmental/other		animal-swine-market swine	swine		PA	2016			USDA-FSIS	coli	1a						62431	1099	ST-828 complex			107	14	29	1797946	38091	24220	128864	0	31.08
SRS1307326	FSIS1605790	SAMN04508239	SRS1307326	environmental/other		animal-swine-sow	swine		PA	2016			USDA-FSIS	coli	1a						57791	1117	ST-828 complex			63	10	20	1613038	55361	29936	163862	0	30.51
SRS1307335	FSIS1605807	SAMN04508256	SRS1307335	environmental/other		animal-cattle-dairy cow	cattle		PA	2016			USDA-FSIS	jejuni	3						348	8	ST-21 complex			28	5	8	1650597	146412	90486	256815	0	30.48
SRS1307339	FSIS1605785	SAMN04508234	SRS1307339	environmental/other		animal-swine-sow	swine		PA	2016			USDA-FSIS	coli	1a						57792	828	ST-828 complex			21	2	5	1795572	216977	154012	682431	5.51	30.29
SRS1308463	FSIS1605716	SAMN04514642	SRS1308463	environmental/other		animal-swine-market swine	swine		TN	2016			USDA-FSIS	coli	1a						57795	1100	ST-828 complex			33	4	7	1746933	163973	106320	391757	0	31.33
SRS1308465	FSIS1605712	SAMN04514638	SRS1308465	environmental/other		animal-swine-sow	swine		PA	2016			USDA-FSIS	coli	1a						57794	6334	ST-828 complex			52	5	9	1767084	142470	69739	250127	0	31.28
SRS1316543	FSIS1605856	SAMN04524183	SRS1316543	environmental/other		animal-swine-sow	swine		PA	2016			USDA-FSIS	coli	1a						57800	9523				26	2	6	1716247	295243	100802	592217	5.83	30.43
SRS1318877	FSIS1605887	SAMN04526072	SRS1318877	environmental/other		animal-swine-market swine	swine		TN	2016			USDA-FSIS	coli	1a						57803	10590	ST-828 complex			44	3	6	1680864	236542	107785	388993	5.95	31.29
SRS1318928	FSIS1605889	SAMN04526074	SRS1318928	environmental/other		animal-cattle-dairy cow	cattle		PA	2016			USDA-FSIS	jejuni	3						16701	21	ST-21 complex			45	5	8	1771856	140373	126303	267650	0	31.24
SRS1320188	FSIS1605878	SAMN04528886	SRS1320188	environmental/other		animal-swine-market swine	swine		PA	2016			USDA-FSIS	coli	1a						33033	854	ST-828 complex			50	6	10	1758359	108143	81004	180817	0	31.22
SRS1320194	FSIS1605843	SAMN04528880	SRS1320194	environmental/other		animal-cattle-dairy cow	cattle		PA	2016			USDA-FSIS	jejuni	3						58111	982	ST-21 complex			35	3	5	1793404	278013	107989	423500	0	31.16
SRS1320201	FSIS1605886	SAMN04528894	SRS1320201	environmental/other		animal-cattle-dairy cow	cattle		PA	2016			USDA-FSIS	jejuni	3						58036	922				36	4	7	1718769	141204	110185	349988	0	31.25
SRS1320202	FSIS1605885	SAMN04528893	SRS1320202	environmental/other		animal-cattle-heifer	cattle		PA	2016			USDA-FSIS	jejuni	3						186	929	ST-257 complex			48	7	13	1742649	93033	57667	164135	0	31.28
SRS1320205	FSIS1605925	SAMN04528905	SRS1320205	environmental/other		animal-swine-sow	swine		PA	2016			USDA-FSIS	coli	1a						57807	1168				23	3	5	1649057	222198	110079	429918	0	31.36
SRS1320207	FSIS1605922	SAMN04528902	SRS1320207	environmental/other		animal-cattle-dairy cow	cattle		TN	2016			USDA-FSIS	jejuni	3						348	8	ST-21 complex			18	4	6	1641079	197557	114838	285902	0	30.39
SRS1320208	FSIS1605921	SAMN04528901	SRS1320208	environmental/other		animal-swine-market swine	swine		PA	2016			USDA-FSIS	coli	1a						16445	1113	ST-828 complex			15	3	5	1659486	233080	163523	435918	0	30.38
SRS1327419	FSIS1605936	SAMN04537003	SRS1327419	environmental/other		animal-cattle-beef cow	cattle		PA	2016			USDA-FSIS	jejuni	3						4041	61	ST-61 complex			24	4	7	1754205	162888	110184	432025	0	31.24
SRS1362943	FSIS1606091	SAMN04580862	SRS1362943	environmental/other		animal-swine-sow	swine		PA	2016			USDA-FSIS	coli	1a						53462					51	5	10	1703192	122870	62456	216914	0	30.37
SRS1362949	FSIS1606093	SAMN04580864	SRS1362949	environmental/other		animal-chicken-young chicken	poultry	chicken	TN	2016			USDA-FSIS	coli	1a						53467	899	ST-828 complex			20	4	7	1662076	209561	90695	233082	0	30.38
SRS1369894	FSIS1606037	SAMN04599776	SRS1369894	environmental/other		animal-cattle-dairy cow	cattle		PA	2016			USDA-FSIS	jejuni	3						4075	459	ST-42 complex			32	4	6	1701877	171066	130633	349643	0	31.29
SRS1369900	FSIS1606044	SAMN04599783	SRS1369900	environmental/other		animal-swine-sow	swine		TN	2016			USDA-FSIS	coli	1a						57743	899	ST-828 complex			69	9	19	1734559	67118	35543	181114	0	30.51
SRS1371171	FSIS1606164	SAMN04600097	SRS1371171	environmental/other		animal-cattle-heifer	cattle		PA	2016			USDA-FSIS	coli	1a						19779	1068	ST-828 complex			72	9	19	1782119	67822	34647	176382	0	31.14
SRS1371174	FSIS1606165	SAMN04600098	SRS1371174	environmental/other		animal-cattle-dairy cow	cattle		PA	2016			USDA-FSIS	jejuni	3						63033	38	ST-48 complex			57	10	19	1635295	53904	37991	161963	0	31.43
SRS1371175	FSIS1606108	SAMN04600068	SRS1371175	environmental/other		animal-swine-sow	swine		PA	2016			USDA-FSIS	coli	1a						16448	1068	ST-828 complex			63	8	13	1619970	81421	62535	182817	0	30.54
SRS1382885	FSIS1606240	SAMN04625685	SRS1382885	environmental/other		animal-swine-sow	swine		TN	2016			USDA-FSIS	coli	1a						53470	828	ST-828 complex			70	6	12	1672690	101129	55022	218104	0	31.34
SRS1382889	FSIS1606221	SAMN04625666	SRS1382889	environmental/other		animal-swine-sow	swine		PA	2016			USDA-FSIS	coli	1a						53469	9529	ST-828 complex			41	4	7	1792467	174130	113175	270936	0	31.09
SRS1382899	FSIS1606253	SAMN04625698	SRS1382899	environmental/other		animal-cattle-dairy cow	cattle		PA	2016			USDA-FSIS	jejuni	3						52774	806	ST-21 complex			32	3	6	1747149	213907	109971	425727	0	31.21
SRS1382903	FSIS1606239	SAMN04625684	SRS1382903	environmental/other		animal-swine-sow	swine		TN	2016			USDA-FSIS	coli	1a						53471	2718	ST-828 complex			69	3	6	1977098	298731	107729	389302	4.96	30.76
SRS1421930	FSIS1606388	SAMN04942553	SRS1421930	environmental/other		animal-swine-sow	swine		TN	2016			USDA-FSIS	coli	1a						53480	5177	ST-828 complex			26	4	7	1741833	141346	107230	339991	0	31.26
SRS1421948	FSIS1606375	SAMN04942543	SRS1421948	environmental/other		animal-swine-sow	swine		PA	2016			USDA-FSIS	coli	1a						57775	1068	ST-828 complex			27	4	8	1862791	160997	106650	406442	0	30.26
SRS1421950	FSIS1606383	SAMN04942550	SRS1421950	environmental/other		animal-cattle-heifer	cattle		TN	2016			USDA-FSIS	coli	1a						16448	1068	ST-828 complex			35	5	9	1766326	153794	94036	276758	0	31.3
SRS1421958	FSIS1606438	SAMN04942570	SRS1421958	environmental/other		animal-swine-market swine	swine		PA	2015			USDA-FSIS	coli	1a						53482	1837	ST-828 complex			38	3	6	1819227	288504	118537	399664	5.39	30.25
SRS1421960	FSIS1606378	SAMN04942546	SRS1421960	environmental/other		animal-swine-sow	swine		PA	2016			USDA-FSIS	coli	1a						57716	827	ST-828 complex			25	4	7	1638155	115298	103005	370482	0	30.39
SRS1446050	FSIS1606540	SAMN05013886	SRS1446050	environmental/other		animal-cattle-dairy cow	cattle		PA	2016			USDA-FSIS	jejuni	3						63034	9111	ST-21 complex			29	5	10	1762759	122357	68239	331864	0	30.26
SRS1446054	FSIS1606563	SAMN05013908	SRS1446054	environmental/other		animal-swine-sow	swine		TN	2016			USDA-FSIS	coli	1a							1056	ST-828 complex			23	5	8	1701511	147942	108084	264424	0	31.24
SRS1446056	FSIS1606534	SAMN05013880	SRS1446056	environmental/other		animal-cattle-dairy cow	cattle		TN	2016			USDA-FSIS	jejuni	3						25737	1244	ST-61 complex			50	4	8	1625499	141131	89057	295546	0	30.51
SRS1446064	FSIS1606535	SAMN05013881	SRS1446064	environmental/other		animal-cattle-dairy cow	cattle		PA	2016			USDA-FSIS	jejuni	3						63035	42	ST-42 complex			46	5	9	1673874	124871	77881	228447	0	31.3
SRS1446065	FSIS1606539	SAMN05013885	SRS1446065	environmental/other		animal-swine-sow	swine		PA	2016			USDA-FSIS	coli	1a						62432	854	ST-828 complex			12	2	5	1694430	392135	139687	463420	0	30.37
SRS1446700	FSIS1606602	SAMN05049819	SRS1446700	environmental/other		animal-cattle-dairy cow	cattle		PA	2016			USDA-FSIS	jejuni	3						443	21	ST-21 complex			45	5	10	1864121	132469	54992	281076	0	31.05
SRS1465419	FSIS1606664	SAMN05171409	SRS1465419	environmental/other		animal-cattle-dairy cow	cattle		PA	2016			USDA-FSIS	jejuni	3						53628	806	ST-21 complex			32	6	11	1725045	110232	56525	199793	0	31.27
SRS1465424	FSIS1606654	SAMN05171399	SRS1465424	environmental/other		animal-swine-sow	swine		PA	2016			USDA-FSIS	coli	1a						53497	1205	ST-828 complex			25	4	7	1719757	186696	114512	235883	0	30.43
SRS1465430	FSIS1606322	SAMN05171389	SRS1465430	environmental/other		animal-cattle-steer	cattle		PA	2016			USDA-FSIS	jejuni	3						4041	61	ST-61 complex			42	5	8	1801377	144888	107717	272096	0	31.15
SRS1474969	FSIS1606705	SAMN05189914	SRS1474969	environmental/other		animal-swine-sow	swine		PA	2015			USDA-FSIS	coli	1a						62433	2715	ST-828 complex			55	6	10	1761805	126817	94390	245579	0	31.25
SRS1474971	FSIS1606709	SAMN05189918	SRS1474971	environmental/other		animal-swine-sow	swine		TN	2015			USDA-FSIS	coli	1a						16448	1068	ST-828 complex			21	3	7	1659435	177135	98937	406999	0	30.41
SRS1474975	FSIS1606711	SAMN05189920	SRS1474975	environmental/other		animal-cattle-dairy cow	cattle		TN	2015			USDA-FSIS	jejuni	3						110163	982	ST-21 complex			42	5	9	1667689	130217	89330	273406	0	31.36
SRS1474987	FSIS1606723	SAMN05189932	SRS1474987	environmental/other		animal-swine-sow	swine		TN	2016			USDA-FSIS	coli	1a						25750	829	ST-828 complex			45	6	11	1742707	110179	94428	213378	0	31.21
SRS1474991	FSIS1606727	SAMN05189936	SRS1474991	environmental/other		animal-cattle-dairy cow	cattle		TN	2016			USDA-FSIS	jejuni	3						53631	8	ST-21 complex			39	5	8	1704973	158861	122159	227096	0	31.29
SRS1475038	FSIS1606489	SAMN05190047	SRS1475038	environmental/other		animal-cattle-steer	cattle		PA	2016			USDA-FSIS	jejuni	3						53614	3514	ST-42 complex			20	4	6	1743444	184754	156137	297015	0	30.41
SRS1503925	FSIS1606741	SAMN05245201	SRS1503925	environmental/other		animal-cattle-steer	cattle		PA	2016			USDA-FSIS	jejuni	1						53653	45	ST-45 complex			42	6	11	1840544	124227	56317	275230	0	31.03
SRS1503934	FSIS1606792	SAMN05245209	SRS1503934	environmental/other		animal-swine-sow	swine		PA	2016			USDA-FSIS	coli	1a						53507	828	ST-828 complex			67	8	17	1686952	54306	37262	161130	0	31.35
SRS1503959	FSIS1606748	SAMN05245206	SRS1503959	environmental/other		animal-cattle-dairy cow	cattle		PA	2016			USDA-FSIS	jejuni	3						475	50	ST-21 complex			42	5	10	1644996	116436	63263	273770	0	31.4
SRS1520690	FSIS1606812	SAMN05274303	SRS1520690	environmental/other		animal-swine-market swine	swine		PA	2016			USDA-FSIS	coli	1a						57836	1205	ST-828 complex			41	6	11	1721668	130147	74501	171068	0	31.28
SRS1529706	FSIS1606853	SAMN05301275	SRS1529706	environmental/other		animal-cattle-heifer	cattle		PA	2016			USDA-FSIS	jejuni	3						348	8	ST-21 complex			101	9	15	1710836	85415	51117	140244	0	31.34
SRS1529730	FSIS1606743	SAMN05301249	SRS1529730	environmental/other		animal-swine-market swine	swine		TN	2016			USDA-FSIS	coli	1a						53514	1464	ST-828 complex			41	6	11	1744605	113472	54819	202978	0	31.27
SRS1529742	FSIS1606842	SAMN05301265	SRS1529742	environmental/other		animal-cattle-dairy cow	cattle		PA	2016			USDA-FSIS	jejuni	1						53676	45	ST-45 complex			29	5	10	1690817	148337	88774	186888	0	30.46
SRS1529746	FSIS1606738	SAMN05301246	SRS1529746	environmental/other		animal-swine-sow	swine		PA	2016			USDA-FSIS	coli	1a						57720	1058	ST-828 complex			47	6	11	1745072	120713	75930	184906	0	31.17
SRS1548480	FSIS1606899	SAMN05366799	SRS1548480	environmental/other		animal-cattle-beef cow	cattle		TN	2016			USDA-FSIS	jejuni	1						53694	2524	ST-179 complex			17	4	6	1657686	163866	116244	465475	0	30.37
SRS1548970	FSIS1606895	SAMN05366795	SRS1548970	environmental/other		animal-cattle-dairy cow	cattle		PA	2016			USDA-FSIS	jejuni	3						53592	806	ST-21 complex			20	4	8	1644998	186486	104596	228702	0	30.49
SRS1565788	FSIS1607036	SAMN05379560	SRS1565788	environmental/other		raw intact chicken	poultry	chicken	PA	2016			USDA-FSIS	jejuni	3						19517	52	ST-52 complex			59	7	12	1837125	103385	49454	174143	0	31.07
SRS1568752	FSIS1606952	SAMN05413492	SRS1568752	environmental/other		animal-cattle-dairy cow	cattle		TN	2016			USDA-FSIS	jejuni	1						53709	767	ST-45 complex			35	4	8	1709824	115652	96496	411393	0	30.38
SRS1568757	FSIS1607011	SAMN05413506	SRS1568757	environmental/other		animal-cattle-dairy cow	cattle		PA	2016			USDA-FSIS	jejuni	3						4030	38	ST-48 complex			34	4	8	1709908	180749	90336	295121	0	30.41
SRS1568760	FSIS1607015	SAMN05413510	SRS1568760	environmental/other		animal-swine-market swine	swine		PA	2016			USDA-FSIS	coli	1a						53469	9529	ST-828 complex			30	5	7	1767078	159047	128998	348313	0	31.22
SRS1568863	FSIS1606945	SAMN05413485	SRS1568863	environmental/other		animal-cattle-dairy cow	cattle		PA	2016			USDA-FSIS	coli	1a						53530	8176	ST-828 complex			15	3	6	1613042	185072	116073	455289	0	30.4
SRS1568871	FSIS1606953	SAMN05413493	SRS1568871	environmental/other		animal-cattle-dairy cow	cattle		TN	2016			USDA-FSIS	jejuni	3						48306	459	ST-42 complex			72	5	10	1712242	97261	69592	271867	0	31.32
SRS1580383	CVM 23216	SAMN05363323	SRS1580383	environmental/other		chicken breast	poultry	chicken	TN	2002			FDA	jejuni	3							48	ST-48 complex			42	5	9	1758467	130144	87383	349763	0	31.23
SRS1585078	FSIS1607021	SAMN05440712	SRS1585078	environmental/other		animal-cattle-steer	cattle		PA	2016			USDA-FSIS	coli	1a						52676	902	ST-828 complex			34	4	7	1710391	175323	114810	332965	0	30.44
SRS1585079	FSIS1607071	SAMN05440725	SRS1585079	environmental/other		animal-cattle-dairy cow	cattle		PA	2016			USDA-FSIS	jejuni	3						348	8	ST-21 complex			37	5	11	1736539	107497	64527	264937	0	31.27
SRS1585086	FSIS1607032	SAMN05440722	SRS1585086	environmental/other		animal-cattle-beef cow	cattle		PA	2016			USDA-FSIS	jejuni	3						53587	459	ST-42 complex			33	4	7	1778442	182750	154951	295385	0	30.27
SRS1585098	FSIS1607077	SAMN05440731	SRS1585098	environmental/other		animal-swine-sow	swine		PA	2016			USDA-FSIS	coli	1a						53537	9524	ST-828 complex			61	8	16	1790567	75801	48909	149242	0	30.4
SRS1585100	FSIS1607070	SAMN05440724	SRS1585100	environmental/other		animal-cattle-heifer	cattle		PA	2016			USDA-FSIS	jejuni	1						19498	45	ST-45 complex			33	4	7	1642969	184956	96191	235734	0	30.42
SRS1597967	FSIS1607023	SAMN05440714	SRS1597967	environmental/other		animal-swine-market swine	swine		TN	2016			USDA-FSIS	jejuni	2						109702	933	ST-403 complex			28	4	7	1702196	130906	110429	349686	0	31.19
SRS1597968	FSIS1607024	SAMN05440715	SRS1597968	environmental/other		animal-cattle-steer	cattle		PA	2016			USDA-FSIS	coli	1a						53479	1068	ST-828 complex			43	6	10	1717941	105415	90146	214198	0	30.39
SRS1598355	FSIS1607147	SAMN05505601	SRS1598355	environmental/other		animal-cattle-dairy cow	cattle		PA	2016			USDA-FSIS	jejuni	3						53761	61	ST-61 complex			25	5	7	1676858	170877	129438	218257	0	31.35
SRS1598367	FSIS1607099	SAMN05505585	SRS1598367	environmental/other		animal-cattle-heifer	cattle		PA	2016			USDA-FSIS	coli	1a						53479	1068	ST-828 complex			47	7	12	1618870	83401	68711	174772	0	30.49
SRS1606165	CVM 23202	SAMN05363315	SRS1606165	environmental/other		chicken breast	poultry	chicken	TN	2002			FDA	jejuni	3							51	ST-443 complex			47	5	9	1739584	131934	76145	264686	0	31.23
SRS1606166	CVM 23204	SAMN05363317	SRS1606166	environmental/other		chicken breast	poultry	chicken	TN	2002			FDA	jejuni	3							50	ST-21 complex			40	6	11	1609864	123709	73482	178996	0	30.44
SRS1606167	CVM 23205	SAMN05363318	SRS1606167	environmental/other		chicken breast	poultry	chicken	TN	2002			FDA	jejuni	3							51	ST-443 complex			62	5	9	1763949	130181	83616	283275	0	31.24
SRS1609247	FSIS1607229	SAMN05558637	SRS1609247	environmental/other		animal-cattle-dairy cow	cattle		PA	2016			USDA-FSIS	jejuni	3						53674	982	ST-21 complex			81	5	10	1780476	115781	65742	256485	0	30.2
SRS1609250	FSIS1607231	SAMN05558639	SRS1609250	environmental/other		animal-cattle-dairy cow	cattle		PA	2016			USDA-FSIS	jejuni	3						25737	1244	ST-61 complex			38	3	7	1833276	116295	90337	682397	0	30.34
SRS1609258	FSIS1607224	SAMN05558632	SRS1609258	environmental/other		animal-cattle-dairy cow	cattle		PA	2016			USDA-FSIS	jejuni	3						19466	922				44	8	14	1599322	79008	47074	155660	0	30.51
SRS1609335	FSIS1607232	SAMN05558640	SRS1609335	environmental/other		animal-swine-sow	swine		PA	2016			USDA-FSIS	coli	1a						65697	887	ST-828 complex			40	4	7	1614570	184895	84990	346658	0	30.45
SRS1609359	FSIS1607215	SAMN05558623	SRS1609359	environmental/other		animal-cattle-dairy cow	cattle		PA	2016			USDA-FSIS	jejuni	3						25739	459	ST-42 complex			41	6	11	1700157	98941	83288	347679	0	30.34
SRS1620919	FSIS1607271	SAMN05578346	SRS1620919	environmental/other		animal-swine-sow	swine		TN	2016			USDA-FSIS	coli	1a						26199	887	ST-828 complex			45	6	12	1699392	94960	49352	217600	0	31.28
SRS1620929	FSIS1607361	SAMN05578361	SRS1620929	environmental/other		animal-cattle-beef cow	cattle		TN	2016			USDA-FSIS	jejuni	3						53789					102	7	12	1878548	113798	69391	175969	0	30.96
SRS1620937	FSIS1607363	SAMN05578363	SRS1620937	environmental/other		animal-cattle-dairy cow	cattle		PA	2016			USDA-FSIS	jejuni	1						63036	132	ST-508 complex			39	5	10	1772189	131971	86347	261445	0	30.4
SRS1620942	FSIS1607368	SAMN05578368	SRS1620942	environmental/other		animal-cattle-dairy cow	cattle		PA	2016			USDA-FSIS	jejuni	3						53791	459	ST-42 complex			25	5	8	1641140	160681	104310	227480	0	30.43
SRS1621542	FSIS1607360	SAMN05578360	SRS1621542	environmental/other		animal-cattle-beef cow	cattle		PA	2016			USDA-FSIS	jejuni	3						4041	61	ST-61 complex			39	6	11	1751623	106670	65988	225305	0	31.27
SRS1621544	FSIS1607366	SAMN05578366	SRS1621544	environmental/other		animal-cattle-dairy cow	cattle		PA	2016			USDA-FSIS	jejuni	3						53792	982	ST-21 complex			29	4	7	1620358	175784	108078	295439	0	30.49
SRS1631102	CVM 23201	SAMN05363314	SRS1631102	environmental/other		chicken breast	poultry	chicken	TN	2002			FDA	jejuni	3							50	ST-21 complex			35	5	10	1646406	120006	63701	287226	0	30.52
SRS1631103	CVM 23206	SAMN05363319	SRS1631103	environmental/other		chicken breast	poultry	chicken	TN	2002			FDA	jejuni	3							50	ST-21 complex			58	6	11	1829116	130935	74584	178077	0	31.14
SRS1631104	CVM 23207	SAMN05363320	SRS1631104	environmental/other		chicken breast	poultry	chicken	TN	2002			FDA	jejuni	3							50	ST-21 complex			40	5	9	1623108	138666	87158	185181	0	30.47
SRS1631105	CVM 23208	SAMN05363321	SRS1631105	environmental/other		chicken breast	poultry	chicken	TN	2002			FDA	jejuni	3							50	ST-21 complex			94	8	15	1861574	82087	44690	312034	0	30.11
SRS1655021	CVM 23200	SAMN05363313	SRS1655021	environmental/other		chicken breast	poultry	chicken	TN	2002			FDA	jejuni	3							51	ST-443 complex			36	4	8	1755152	130901	84440	376615	0	31.25
SRS1666262	FSIS1607471	SAMN05726929	SRS1666262	environmental/other		animal-cattle-dairy cow	cattle		PA	2016			USDA-FSIS	jejuni	3						63037	806	ST-21 complex			33	6	12	1656507	100279	51531	213518	0	30.39
SRS1666267	FSIS1607470	SAMN05726928	SRS1666267	environmental/other		animal-cattle-dairy cow	cattle		PA	2016			USDA-FSIS	coli	1a						16448	1068	ST-828 complex			35	4	8	1754741	130901	84459	376616	0	31.25
SRS1666278	FSIS1607466	SAMN05726924	SRS1666278	environmental/other		animal-swine-sow	swine		PA	2016			USDA-FSIS	coli	1a						177	854	ST-828 complex			35	4	7	1686836	190186	138916	293780	0	30.28
SRS1672638	FSIS1607425	SAMN05720130	SRS1672638	environmental/other		animal-cattle-heifer	cattle		PA	2016			USDA-FSIS	jejuni	3						16690	982	ST-21 complex			30	4	8	1671414	144760	98801	381203	0	30.43
SRS1672643	FSIS1607372	SAMN05720116	SRS1672643	environmental/other		animal-cattle-dairy cow	cattle		PA	2016			USDA-FSIS	jejuni	1						63038	177	ST-177 complex			44	5	9	1678054	138919	99299	197803	0	30.32
SRS1679323	CVM20057	SAMN05603786	SRS1679323	environmental/other		chicken breast	poultry	chicken	TN	2002			FDA	jejuni	3							2836	ST-354 complex			41	6	11	1791142	115661	62338	187745	0	30.29
SRS1679324	CVM20059	SAMN05603785	SRS1679324	environmental/other		chicken breast	poultry	chicken	TN	2002			FDA	jejuni	3							1218	ST-353 complex			47	7	14	1620944	85726	36311	267445	0	30.43
SRS1688279	CVM20072	SAMN05603821	SRS1688279	environmental/other		chicken breast	poultry	chicken	TN	2002			FDA	jejuni	3							1698				43	5	9	1634821	127757	86857	228664	0	30.39
SRS1688280	CVM20071	SAMN05603775	SRS1688280	environmental/other		chicken breast	poultry	chicken	TN	2002			FDA	jejuni	3							1698				59	6	14	1700271	66904	40778	276685	0	31.31
SRS1688281	CVM20070	SAMN05603776	SRS1688281	environmental/other		chicken breast	poultry	chicken	TN	2002			FDA	jejuni	3							1698				44	7	13	1713423	85420	50631	169319	0	30.4
SRS1688282	CVM20068	SAMN05603778	SRS1688282	environmental/other		chicken breast	poultry	chicken	TN	2002			FDA	jejuni	3							1698				36	4	8	1711892	164095	89870	286904	0	31.34
SRS1688283	CVM20069	SAMN05603777	SRS1688283	environmental/other		chicken breast	poultry	chicken	TN	2002			FDA	jejuni	3							1698				24	4	8	1641689	101688	80450	460993	0	30.39
SRS1688284	CVM20067	SAMN05603779	SRS1688284	environmental/other		chicken breast	poultry	chicken	TN	2002			FDA	jejuni	3							1698				42	5	9	1650547	126647	86751	274039	0	30.45
SRS1688285	CVM20066	SAMN05603780	SRS1688285	environmental/other		chicken breast	poultry	chicken	TN	2002			FDA	jejuni	3							1698				35	6	10	1637275	109494	80902	191376	0	30.47
SRS1688286	CVM20065	SAMN05603781	SRS1688286	environmental/other		chicken breast	poultry	chicken	TN	2002			FDA	jejuni	3							3732	ST-48 complex			25	5	8	1697020	149901	116029	263083	0	30.28
SRS1688287	CVM20064-1	SAMN05603782	SRS1688287	environmental/other		chicken breast	poultry	chicken	TN	2002			FDA	jejuni	3							3510	ST-353 complex			84	7	12	1721933	90141	71294	161939	0	30.46
SRS1688288	CVM20063	SAMN05603783	SRS1688288	environmental/other		chicken breast	poultry	chicken	TN	2002			FDA	jejuni	3							2836	ST-354 complex			46	6	13	1668538	105842	48624	202047	0	30.44
SRS1688289	CVM20062	SAMN05603784	SRS1688289	environmental/other		chicken breast	poultry	chicken	TN	2002			FDA	jejuni	3							2836	ST-354 complex			21	5	9	1669945	135011	98647	194239	0	30.43
SRS1689487	FSIS1607573	SAMN05763264	SRS1689487	environmental/other		raw intact chicken	poultry	chicken	PA	2016			USDA-FSIS	jejuni	3						19522	4370	ST-353 complex			43	4	8	1697024	153341	91941	392082	0	30.42
SRS1689496	FSIS1607568	SAMN05763259	SRS1689496	environmental/other		chicken carcass	poultry	chicken	PA	2016			USDA-FSIS	jejuni	3						19522	4370	ST-353 complex			24	4	7	1671730	155179	103169	380750	0	30.43
SRS1689501	FSIS1607525	SAMN05763252	SRS1689501	environmental/other		animal-cattle-heifer	cattle		PA	2016			USDA-FSIS	coli	1a						57824	1050	ST-828 complex			44	4	9	1683099	138917	55125	293781	0	30.29
SRS1703181	CVM20095	SAMN05603809	SRS1703181	environmental/other		chicken breast	poultry	chicken	TN	2002			FDA	jejuni	3							21	ST-21 complex			41	7	12	1771138	102208	65657	189810	0	30.39
SRS1703182	CVM20093	SAMN05603810	SRS1703182	environmental/other		chicken breast	poultry	chicken	TN	2002			FDA	jejuni	3							21	ST-21 complex			39	4	8	1706020	137168	92841	349492	0	31.3
SRS1703183	CVM20092	SAMN05603811	SRS1703183	environmental/other		chicken breast	poultry	chicken	TN	2002			FDA	jejuni	3							21	ST-21 complex			41	4	7	1715330	181001	91551	262886	0	31.32
SRS1703185	CVM20091	SAMN05603812	SRS1703185	environmental/other		chicken breast	poultry	chicken	TN	2002			FDA	jejuni	3							21	ST-21 complex			43	3	7	1741902	184774	81400	408016	0	30.38
SRS1703193	CVM20089	SAMN05603814	SRS1703193	environmental/other		chicken breast	poultry	chicken	TN	2002			FDA	jejuni	3							3694	ST-48 complex			44	6	11	1596273	97648	48382	187004	0	30.42
SRS1703194	CVM20090	SAMN05603813	SRS1703194	environmental/other		chicken breast	poultry	chicken	TN	2002			FDA	jejuni	3							3694	ST-48 complex			19	3	6	1731935	215639	133675	368665	5.6	30.3
SRS1703195	CVM20088	SAMN05603815	SRS1703195	environmental/other		chicken breast	poultry	chicken	TN	2002			FDA	jejuni	3							3694	ST-48 complex			35	4	8	1774888	175485	99097	331392	0	30.23
SRS1703196	CVM20085	SAMN05603816	SRS1703196	environmental/other		chicken breast	poultry	chicken	TN	2002			FDA	jejuni	3							3694	ST-48 complex			48	6	10	1782715	140238	79656	189918	0	30.2
SRS1703200	CVM20083	SAMN05603817	SRS1703200	environmental/other		chicken breast	poultry	chicken	TN	2002			FDA	jejuni	3							3694	ST-48 complex			41	5	8	1781953	148829	106321	299383	0	30.2
SRS1703201	CVM20075	SAMN05603818	SRS1703201	environmental/other		chicken breast	poultry	chicken	TN	2002			FDA	jejuni	3							1698				54	7	12	1780329	97665	73398	220286	0	30.21
SRS1703203	CVM20074	SAMN05603819	SRS1703203	environmental/other		chicken breast	poultry	chicken	TN	2002			FDA	jejuni	3							1698				42	5	9	1781842	127747	98673	220285	0	30.2
SRS1703205	CVM20073	SAMN05603820	SRS1703205	environmental/other		chicken breast	poultry	chicken	TN	2002			FDA	jejuni	3							1698				52	6	11	1782295	99121	76364	214335	0	30.2
SRS1707480	FSIS1607622	SAMN05799429	SRS1707480	environmental/other		chicken carcass	poultry	chicken	PA	2016			USDA-FSIS	jejuni	3						16869	8063	ST-49 complex			42	5	9	1782663	148874	98653	214335	0	30.2
SRS1710395	CVM20116	SAMN05603843	SRS1710395	environmental/other		chicken breast	poultry	chicken	TN	2002			FDA	jejuni	3							924	ST-607 complex			35	6	10	1779697	128038	79205	214335	0	30.2
SRS1710396	CVM20106	SAMN05603844	SRS1710396	environmental/other		chicken breast	poultry	chicken	TN	2002			FDA	jejuni	3							353	ST-353 complex			27	4	7	1637406	154662	104310	381240	0	30.47
SRS1710397	CVM20105	SAMN05603845	SRS1710397	environmental/other		chicken breast	poultry	chicken	TN	2002			FDA	jejuni	3							1460	ST-48 complex			105	4	8	1855953	158598	68309	417760	0	30.17
SRS1710398	CVM20104	SAMN05603846	SRS1710398	environmental/other		chicken breast	poultry	chicken	TN	2002			FDA	jejuni	3							353	ST-353 complex			19	2	5	1732534	297362	176006	578889	5.66	30.3
SRS1710399	CVM20103	SAMN05603805	SRS1710399	environmental/other		chicken breast	poultry	chicken	TN	2002			FDA	jejuni	3							353	ST-353 complex			38	5	10	1736778	111217	79900	228829	0	30.3
SRS1710400	CVM20098	SAMN05603806	SRS1710400	environmental/other		chicken breast	poultry	chicken	TN	2002			FDA	jejuni	3							21	ST-21 complex			49	5	10	1764256	137930	92540	220499	0	30.31
SRS1710401	CVM20097	SAMN05603807	SRS1710401	environmental/other		chicken breast	poultry	chicken	TN	2002			FDA	jejuni	3							21	ST-21 complex			57	5	10	1758983	111585	76141	338030	0	30.3
SRS1716107	WAPHL-CAM-A00064	SAMN05249924	SRS1716107	environmental/other		chicken breast	poultry	chicken	TN	2003	5		NARMS	jejuni	3							939	ST-353 complex			110	8	14	1882900	96151	64958	194214	0	31.1
SRS1716108	WAPHL-CAM-A00065	SAMN05249925	SRS1716108	environmental/other		chicken breast	poultry	chicken	TN	2003	5		NARMS	jejuni	3							939	ST-353 complex			24	5	9	1664620	116047	90141	265184	0	30.44
SRS1716109	WAPHL-CAM-A00066	SAMN05249926	SRS1716109	environmental/other		chicken breast	poultry	chicken	TN	2003	5		NARMS	jejuni	3							939	ST-353 complex			14	3	7	1664149	189667	104477	422332	0	30.43
SRS1716110	WAPHL-CAM-A00067	SAMN05249927	SRS1716110	environmental/other		chicken breast	poultry	chicken	TN	2003	5		NARMS	jejuni	3							939	ST-353 complex			16	3	6	1665742	189666	104477	420933	0	30.43
SRS1717487	FSIS1607702	SAMN05833100	SRS1717487	environmental/other		raw intact chicken	poultry	chicken	PA	2016			USDA-FSIS	coli	1a						57828	829	ST-828 complex			23	4	8	1665206	154293	104477	371923	0	30.43
SRS1717496	FSIS1607590	SAMN05833075	SRS1717496	environmental/other		Comminuted Turkey	poultry	turkey	PA	2016			USDA-FSIS	jejuni	3						16773	2083				20	3	6	1696225	191372	104310	379878	0	30.39
SRS1717506	FSIS1607736	SAMN05833106	SRS1717506	environmental/other		animal-chicken-young chicken	poultry	chicken	TN	2016			USDA-FSIS	coli	1a						53506	1119	ST-828 complex			30	5	9	1696763	154962	103230	199929	5.83	30.4
SRS1717572	FSIS1607738	SAMN05833046	SRS1717572	environmental/other		animal-cattle-heifer	cattle		PA	2016			USDA-FSIS	jejuni	3							806	ST-21 complex			23	3	7	1691606	184215	102819	378756	0	30.41
SRS1717632	FSIS1607755	SAMN05833062	SRS1717632	environmental/other		animal-cattle-heifer	cattle		PA	2016			USDA-FSIS	coli	1a						16448	1068	ST-828 complex			35	6	10	1694073	99401	83533	322564	0	30.41
SRS1742330	FSIS1607841	SAMN05900938	SRS1742330	environmental/other		animal-cattle-dairy cow	cattle		PA	2016			USDA-FSIS	jejuni	3						58170	604	ST-42 complex			21	4	8	1695148	154789	104095	379876	0	30.4
SRS1753161	FSIS1607927	SAMN05928224	SRS1753161	environmental/other		comminuted chicken	poultry	chicken	PA	2016			USDA-FSIS	jejuni	3						19510	353	ST-353 complex			37	5	9	1782887	148797	102110	214336	0	30.19
SRS1753174	FSIS1607916	SAMN05928214	SRS1753174	environmental/other		chicken carcass	poultry	chicken	PA	2016			USDA-FSIS	jejuni	3						16869	6647	ST-49 complex			63	7	15	1780453	101193	43675	166163	0	30.21
SRS1761703	FSIS1608015	SAMN05945112	SRS1761703	environmental/other		raw intact chicken	poultry	chicken	PA	2016			USDA-FSIS	coli	1a						57828	829	ST-828 complex			47	5	9	1782401	148879	102710	214336	0	30.2
SRS1761728	FSIS1608008	SAMN05945092	SRS1761728	environmental/other		animal-cattle-steer	cattle		PA	2016			USDA-FSIS	coli	1a						62424	1068	ST-828 complex			40	5	10	1666462	113684	55975	194286	0	30.35
SRS1761734	FSIS1607937	SAMN05945067	SRS1761734	environmental/other		animal-cattle-steer	cattle		PA	2016			USDA-FSIS	jejuni	3						186	929	ST-257 complex			48	4	7	1754357	175277	143980	338675	0	30.19
SRS1761740	FSIS1607936	SAMN05945066	SRS1761740	environmental/other		animal-cattle-dairy cow	cattle		TN	2016			USDA-FSIS	jejuni	3						130215	806	ST-21 complex			51	6	10	1741051	115906	78452	219957	0	30.23
SRS1761763	FSIS1607948	SAMN05945073	SRS1761763	environmental/other		animal-cattle-steer	cattle		PA	2016			USDA-FSIS	jejuni	1						17021	45	ST-45 complex			46	7	12	1688252	103995	64268	161139	0	30.42
SRS1790439	FSIS1608184	SAMN06005771	SRS1790439	environmental/other		animal-cattle-dairy cow	cattle		PA	2016			USDA-FSIS	jejuni	3						52774	806	ST-21 complex			51	7	13	1734954	99017	60730	171755	0	30.26
SRS1790450	FSIS1608169	SAMN06005777	SRS1790450	environmental/other		animal-swine-market swine	swine		TN	2016			USDA-FSIS	coli	1a						57836	1205	ST-828 complex			147	23	49	1696343	22137	11211	101378	0	30.44
SRS1797961	FSIS1608096	SAMN06015805	SRS1797961	environmental/other		chicken carcass	poultry	chicken	PA	2016			USDA-FSIS	jejuni	3						4041	61	ST-61 complex			44	6	12	1663338	93336	55188	224331	0	30.45
SRS1797965	FSIS1608214	SAMN06015811	SRS1797965	environmental/other		comminuted chicken	poultry	chicken	PA	2016			USDA-FSIS	jejuni	3						58204	3510	ST-353 complex			19	3	7	1688940	189668	102358	406433	0	30.74
SRS1797968	FSIS1608094	SAMN06015803	SRS1797968	environmental/other		chicken carcass	poultry	chicken	PA	2016			USDA-FSIS	jejuni	3						63039	9525	ST-460 complex			42	2	5	1758305	287573	148717	594274	0	30.23
SRS1797974	FSIS1608238	SAMN06015814	SRS1797974	environmental/other		raw intact chicken	poultry	chicken	TN	2016			USDA-FSIS	jejuni	3						85	222	ST-206 complex			72	4	7	1775856	175152	104585	337723	0	30.22
SRS1797981	FSIS1608340	SAMN06015818	SRS1797981	environmental/other		chicken carcass	poultry	chicken	PA	2016			USDA-FSIS	coli	1a						19768	3262	ST-828 complex			67	4	7	1778687	175152	99068	363618	0	30.21
SRS1812494	FSIS1608470	SAMN06046039	SRS1812494	environmental/other		animal-cattle-dairy cow	cattle		PA	2016			USDA-FSIS	jejuni	3						19466	922				33	3	6	1772898	190056	137001	456741	0	30.21
SRS1812497	FSIS1608465	SAMN06046036	SRS1812497	environmental/other		animal-swine-market swine	swine		PA	2016			USDA-FSIS	coli	1a						57841	1127	ST-828 complex			71	9	19	1637661	58486	31992	130659	0	31.39
SRS1812502	FSIS1608462	SAMN06046033	SRS1812502	environmental/other		animal-swine-market swine	swine		PA	2016			USDA-FSIS	coli	1a						62434	830	ST-828 complex			146	9	18	1785607	67533	39892	179532	0	30.2
SRS1812527	FSIS1608296	SAMN06046053	SRS1812527	environmental/other		animal-cattle-dairy cow	cattle		PA	2016			USDA-FSIS	jejuni	3						53674	982	ST-21 complex			167	18	37	1752893	34517	16488	77113	0	31.31
SRS1812533	FSIS1608309	SAMN06046063	SRS1812533	environmental/other		animal-cattle-dairy cow	cattle		TN	2016			USDA-FSIS	jejuni	1						58206	10501				58	7	14	1747257	90356	51442	186728	0	30.33
SRS1813075	FSIS1608512	SAMN06046118	SRS1813075	environmental/other		raw intact chicken	poultry	chicken	TN	2016			USDA-FSIS	jejuni	3						17057	3510	ST-353 complex			66	9	16	1711594	77573	42144	161637	0	31.28
SRS1813090	FSIS1608393	SAMN06046113	SRS1813090	environmental/other		comminuted chicken	poultry	chicken	PA	2016			USDA-FSIS	coli	1b						62435	9526	ST-1150 complex			27	5	9	1655384	119336	86348	224734	0	30.47
SRS1813093	FSIS1608518	SAMN06046124	SRS1813093	environmental/other		chicken carcass	poultry	chicken	PA	2016			USDA-FSIS	jejuni	3						19444	464	ST-464 complex			52	4	8	1704277	120342	83470	310285	0	30.29
SRS1814248	FSIS1608596	SAMN06048908	SRS1814248	environmental/other		animal-cattle-heifer	cattle		PA	2016			USDA-FSIS	jejuni	3						4075	459	ST-42 complex			29	3	6	1676358	228123	131743	364359	0	30.34
SRS1814249	FSIS1608597	SAMN06048909	SRS1814249	environmental/other		animal-swine-sow	swine		PA	2016			USDA-FSIS	coli	1a						57847	899	ST-828 complex			30	4	7	1637803	139140	84722	344540	0	31.39
SRS1814252	FSIS1608586	SAMN06048898	SRS1814252	environmental/other		animal-cattle-dairy cow	cattle		PA	2016			USDA-FSIS	jejuni	3						58211	8	ST-21 complex			48	5	11	1707160	130185	49394	263157	0	31.3
SRS1814256	FSIS1608594	SAMN06048906	SRS1814256	environmental/other		animal-cattle-dairy cow	cattle		PA	2016			USDA-FSIS	jejuni	3						53665	459	ST-42 complex			25	4	7	1720007	178220	129516	265507	0	30.26
SRS1815774	FSIS1608620	SAMN06050804	SRS1815774	environmental/other		animal-swine-sow	swine		PA	2016			USDA-FSIS	coli	1a						57853	899	ST-828 complex			62	8	15	1853780	79997	44649	212306	0	30.19
SRS1815779	FSIS1608613	SAMN06050797	SRS1815779	environmental/other		animal-swine-sow	swine		TN	2016			USDA-FSIS	coli	1a						110032	9519	ST-828 complex			43	4	7	1682139	149509	95008	377708	0	30.39
SRS1815782	FSIS1608621	SAMN06050805	SRS1815782	environmental/other		animal-cattle-beef cow	cattle		PA	2016			USDA-FSIS	coli	1a						57855	899	ST-828 complex			23	2	5	1696501	332293	116038	585183	0	30.45
SRS1839878	FSIS1609031	SAMN06111801	SRS1839878	environmental/other		animal-swine-sow	swine		TN	2016			USDA-FSIS	coli	1a						57860	7900	ST-828 complex			26	4	7	1676826	162610	129200	350610	0	31.35
SRS1839893	FSIS1609002	SAMN06111781	SRS1839893	environmental/other		animal-swine-market swine	swine		PA	2016			USDA-FSIS	coli	1a						57776	887	ST-828 complex			31	4	9	1649842	136221	53347	350623	0	30.37
SRS1847036	FSIS1608908	SAMN06127099	SRS1847036	environmental/other		comminuted chicken	poultry	chicken	PA	2016			USDA-FSIS	coli	1a						57865	8176	ST-828 complex			98	10	20	1738544	54225	33295	172031	0	30.25
SRS1847042	FSIS1608910	SAMN06127101	SRS1847042	environmental/other		chicken carcass	poultry	chicken	PA	2016			USDA-FSIS	jejuni	3						48326	607	ST-607 complex			113	5	13	1734113	89642	42608	371386	0	30.25
SRS1847091	FSIS1608695	SAMN06127115	SRS1847091	environmental/other		comminuted chicken	poultry	chicken	PA	2016			USDA-FSIS	coli	1a						62445	887	ST-828 complex			54	6	11	1706252	95613	75646	227534	0	30.36
SRS1847097	FSIS1608696	SAMN06127116	SRS1847097	environmental/other		chicken carcass	poultry	chicken	PA	2016			USDA-FSIS	jejuni	3						58131	1838	ST-353 complex			64	7	13	1733394	104800	54531	161296	0	31.28
SRS1847099	FSIS1608703	SAMN06127123	SRS1847099	environmental/other		comminuted chicken	poultry	chicken	PA	2016			USDA-FSIS	jejuni	3						16773	2083				46	4	8	1637502	152632	86916	334654	0	30.39
SRS1858524	FSIS1609036	SAMN06140435	SRS1858524	environmental/other		comminuted chicken	poultry	chicken	PA	2016			USDA-FSIS	jejuni	3						19451	824	ST-257 complex			88	5	10	1782953	109604	72109	277607	0	31.12
SRS1871248	FSIS1609155	SAMN06165730	SRS1871248	environmental/other		animal-cattle-heifer	cattle		PA	2016			USDA-FSIS	jejuni	3						63040	5261	ST-257 complex			31	4	8	1706814	144484	88008	286677	0	31.33
SRS1871261	FSIS1609160	SAMN06165735	SRS1871261	environmental/other		animal-swine-sow	swine		PA	2016			USDA-FSIS	coli	1a						62436	1168				90	4	8	1805304	184573	95817	314449	0	30.27
SRS1878022	FSIS1609286	SAMN06179704	SRS1878022	environmental/other		animal-swine-market swine	swine		PA	2016			USDA-FSIS	coli	1a						62437	9527	ST-828 complex			64	8	15	1723038	82952	39490	156706	0	30.29
SRS1878060	FSIS1609290	SAMN06179708	SRS1878060	environmental/other		animal-swine-market swine	swine		PA	2016			USDA-FSIS	coli	1a						62438	828	ST-828 complex			85	2	7	1774211	329915	81473	568590	0	30.19
SRS1878065	FSIS1609269	SAMN06179691	SRS1878065	environmental/other		animal-cattle-dairy cow	cattle		PA	2016			USDA-FSIS	jejuni	3						16782	21	ST-21 complex			81	8	15	1760817	85816	49106	162080	0	31.15
SRS1879684	FSIS1609199	SAMN06179995	SRS1879684	environmental/other		chicken carcass	poultry	chicken	PA	2016			USDA-FSIS	coli	1a						19768	3262	ST-828 complex			57	5	10	1701747	102553	74338	304314	0	30.22
SRS1879687	FSIS1609202	SAMN06179998	SRS1879687	environmental/other		Comminuted Turkey	poultry	turkey	PA	2016			USDA-FSIS	coli	1a						62439	1119	ST-828 complex			35	5	9	1652162	145529	86347	224837	0	30.48
SRS1879697	FSIS1609195	SAMN06179991	SRS1879697	environmental/other		raw intact chicken	poultry	chicken	PA	2016			USDA-FSIS	jejuni	3						19423	1212	ST-607 complex			50	5	9	1756212	131689	81359	284185	0	31.29
SRS1891610	FSIS1609481	SAMN06198619	SRS1891610	environmental/other		animal-cattle-beef cow	cattle		PA	2016			USDA-FSIS	jejuni	3						53587	459	ST-42 complex			30	4	7	1618637	182612	83965	328571	0	30.49
SRS1891658	FSIS1609464	SAMN06198608	SRS1891658	environmental/other		animal-swine-sow	swine		TN	2016			USDA-FSIS	coli	1a						110036	1143				31	6	9	1597353	119347	86328	186606	0	30.51
SRS1891707	FSIS1609487	SAMN06198624	SRS1891707	environmental/other		animal-cattle-steer	cattle		PA	2016			USDA-FSIS	jejuni	2						4025	933	ST-403 complex			40	7	12	1769472	111423	68768	168019	0	31.2
SRS1891708	FSIS1609475	SAMN06198615	SRS1891708	environmental/other		animal-swine-sow	swine		PA	2016			USDA-FSIS	coli	1a						62440	1145	ST-828 complex			30	5	9	1704288	130773	76234	256616	0	31.28
SRS1902198	FSIS1609627	SAMN06210443	SRS1902198	environmental/other		animal-swine-sow	swine		TN	2016			USDA-FSIS	coli	1a						110404	1104	ST-828 complex			34	5	8	1768213	141345	109887	274016	0	31.21
SRS1902219	FSIS1609364	SAMN06210471	SRS1902219	environmental/other		chicken carcass	poultry	chicken	PA	2016			USDA-FSIS	coli	1a						57824	1050	ST-828 complex			32	6	11	1689434	107870	66992	197165	0	31.36
SRS1902220	FSIS1609632	SAMN06210448	SRS1902220	environmental/other		animal-swine-sow	swine		TN	2016			USDA-FSIS	coli	1a						110421	1464	ST-828 complex			48	6	13	1702125	104879	45556	230063	0	31.31
SRS1902225	FSIS1609371	SAMN06210477	SRS1902225	environmental/other		comminuted chicken	poultry	chicken	PA	2016			USDA-FSIS	jejuni	1						401	45	ST-45 complex			82	4	8	1902507	146091	98316	349448	0	30.95
SRS1902228	FSIS1609623	SAMN06210439	SRS1902228	environmental/other		animal-swine-market swine	swine		TN	2016			USDA-FSIS	coli	1a						57743	899	ST-828 complex			52	5	9	1801346	120326	88999	307252	0	30.13
SRS1913172	FSIS1609777	SAMN06215686	SRS1913172	environmental/other		animal-cattle-heifer	cattle		PA	2016			USDA-FSIS	coli	1a						16448	1068	ST-828 complex			30	4	7	1702164	174483	104513	272939	0	31.31
SRS1913177	FSIS1609652	SAMN06215664	SRS1913177	environmental/other		animal-cattle-dairy cow	cattle		PA	2016			USDA-FSIS	jejuni	3						63044	21	ST-21 complex			32	4	8	1724108	186045	91780	311129	0	30.29
SRS1913182	FSIS1609771	SAMN06215680	SRS1913182	environmental/other		animal-cattle-dairy cow	cattle		PA	2016			USDA-FSIS	jejuni	3						57951	922				89	5	9	1818987	126084	70756	324360	0	30.14
SRS1913184	FSIS1609773	SAMN06215682	SRS1913184	environmental/other		animal-cattle-dairy cow	cattle		TN	2016			USDA-FSIS	jejuni	3						57951	922				49	5	9	1807646	148629	102203	236860	0	30.16
SRS1913187	FSIS1609774	SAMN06215683	SRS1913187	environmental/other		animal-cattle-beef cow	cattle		TN	2016			USDA-FSIS	jejuni	3						4041	61	ST-61 complex			25	5	7	1651525	176681	150122	229213	0	30.34
SRS1913195	FSIS1609658	SAMN06215670	SRS1913195	environmental/other		animal-cattle-dairy cow	cattle		TN	2016			USDA-FSIS	jejuni	1						413	45	ST-45 complex			43	7	12	1698226	107984	49426	165247	0	31.22
SRS1913197	FSIS1609663	SAMN06215675	SRS1913197	environmental/other		animal-swine-sow	swine		TN	2016			USDA-FSIS	coli	1a						110794	4949	ST-828 complex			88	11	22	1699968	50302	24498	120637	0	31.27
SRS1917362	FSIS1609789	SAMN06225987	SRS1917362	environmental/other		animal-swine-market swine	swine		TN	2016			USDA-FSIS	coli	1a						114225	1444	ST-828 complex			69	7	15	1707650	63569	44271	258646	0	31.28
SRS1935260	FSIS1710019	SAMN06250906	SRS1935260	environmental/other		animal-swine-sow	swine		PA	2016			USDA-FSIS	coli	1a						62441	1445	ST-828 complex			54	7	12	1663127	88438	67640	200375	0	30.44
SRS1935306	FSIS1710017	SAMN06250904	SRS1935306	environmental/other		animal-swine-sow	swine		PA	2016			USDA-FSIS	coli	1a						57820	828	ST-828 complex			29	4	7	1734462	143902	106667	365428	0	31.28
SRS1938322	FSIS1609529	SAMN06256277	SRS1938322	environmental/other		chicken carcass	poultry	chicken	PA	2016			USDA-FSIS	jejuni	3						19444	464	ST-464 complex			86	5	12	1863316	96788	50626	345808	0	31.04
SRS1938327	FSIS1609531	SAMN06256279	SRS1938327	environmental/other		chicken carcass	poultry	chicken	PA	2016			USDA-FSIS	jejuni	3						19522	4370	ST-353 complex			55	5	8	1839109	175090	103379	261695	0	30.03
SRS1945036	FSIS1710058	SAMN06276468	SRS1945036	environmental/other		animal-cattle-beef cow	cattle		PA	2016			USDA-FSIS	jejuni	2						63041	933	ST-403 complex			47	9	16	1644649	71635	41333	140714	0	30.55
SRS1945046	FSIS1710053	SAMN06276464	SRS1945046	environmental/other		animal-swine-market swine	swine		PA	2016			USDA-FSIS	coli	1a						62442	1142	ST-828 complex			47	8	14	1736033	88575	49102	159733	0	31.24
SRS1945047	FSIS1710044	SAMN06276455	SRS1945047	environmental/other		animal-chicken-young chicken	poultry	chicken	TN	2016			USDA-FSIS	coli	1a						111704	1063	ST-828 complex			99	11	24	1754666	45273	25286	121605	0	30.16
SRS1945056	FSIS1709826	SAMN06276925	SRS1945056	environmental/other		chicken carcass	poultry	chicken	PA	2016			USDA-FSIS	jejuni	3						63047	9215	ST-353 complex			94	12	23	1706184	54099	29603	131224	0	31.37
SRS1948519	NMSU-00400	SAMN05525211	SRS1948519	environmental/other		chicken breast	poultry	chicken	TN	2003			FDA	jejuni	3							3595	ST-48 complex			52	4	8	1767733	172341	85631	283817	0	31.21
SRS1948525	NMSU-00397	SAMN05525214	SRS1948525	environmental/other		chicken breast	poultry	chicken	TN	2003			FDA	jejuni	3							3510	ST-353 complex			110	6	12	1932188	110277	52574	264936	0	30.86
SRS1948533	NMSU-00398	SAMN05525213	SRS1948533	environmental/other		chicken breast	poultry	chicken	TN	2003			FDA	jejuni	3							50	ST-21 complex			60	6	11	1751371	105712	67806	196295	0	31.26
SRS1948538	NMSU-00399	SAMN05525212	SRS1948538	environmental/other		chicken breast	poultry	chicken	TN	2003			FDA	jejuni	3							3595	ST-48 complex			22	5	7	1639631	178371	128132	232977	0	30.43
SRS1967161	FSIS1609130	SAMN06133126	SRS1967161	environmental/other		animal-swine-market swine	swine		PA	2016			USDA-FSIS	coli	1a						62446	887	ST-828 complex			52	6	11	1806117	88273	69351	263110	0	31.16
SRS1967164	FSIS1609146	SAMN06133140	SRS1967164	environmental/other		animal-cattle-beef cow	cattle		PA	2016			USDA-FSIS	jejuni	3						53693	3	ST-49 complex			37	4	8	1746787	131354	76254	387295	0	31.28
SRS1967177	FSIS1609131	SAMN06133127	SRS1967177	environmental/other		animal-swine-market swine	swine		PA	2016			USDA-FSIS	coli	1a						57716	827	ST-828 complex			43	3	7	1661134	183039	95869	351178	0	30.41
SRS1974214	FSIS1710109	SAMN06328367	SRS1974214	environmental/other		raw intact chicken	poultry	chicken	PA	2017			USDA-FSIS	jejuni	3						31	353	ST-353 complex			31	4	7	1636686	182854	113364	285492	0	30.39
SRS1974687	FSIS1609736	SAMN06328350	SRS1974687	environmental/other		chicken carcass	poultry	chicken	TN	2016			USDA-FSIS	jejuni	3						475	50	ST-21 complex			40	4	7	1638110	156814	98428	326451	0	30.39
SRS1974691	FSIS1710270	SAMN06328513	SRS1974691	environmental/other		animal-cattle-dairy cow	cattle		PA	2017			USDA-FSIS	jejuni	3						52785	982	ST-21 complex			16	2	5	1610716	278444	115771	553703	0	30.4
SRS1974703	FSIS1710266	SAMN06328509	SRS1974703	environmental/other		animal-cattle-dairy cow	cattle		PA	2017			USDA-FSIS	jejuni	3						25733	21	ST-21 complex			52	5	9	1651216	144594	77496	227894	0	30.45
SRS1974705	FSIS1710268	SAMN06328511	SRS1974705	environmental/other		animal-cattle-dairy cow	cattle		PA	2017			USDA-FSIS	jejuni	3						348	8	ST-21 complex			54	4	7	1750889	163937	107841	331655	0	31.12
SRS1974706	FSIS1710269	SAMN06328512	SRS1974706	environmental/other		animal-cattle-steer	cattle		PA	2017			USDA-FSIS	jejuni	2						4025	933	ST-403 complex			70	6	11	1738442	124020	66613	220507	0	31.23
SRS1991246	FSIS1710466	SAMN06346623	SRS1991246	environmental/other		animal-cattle-dairy cow	cattle		PA	2017			USDA-FSIS	jejuni	3						4075	459	ST-42 complex			56	6	12	1780108	126115	52568	218388	0	31.23
SRS1991253	FSIS1710291	SAMN06346611	SRS1991253	environmental/other		animal-cattle-beef cow	cattle		TN	2016			USDA-FSIS	jejuni	3						52790	10578	ST-353 complex			37	6	13	1701900	101439	52578	216407	0	31.2
SRS1991254	FSIS1710461	SAMN06346618	SRS1991254	environmental/other		animal-cattle-dairy cow	cattle		TN	2017			USDA-FSIS	jejuni	3						53626	806	ST-21 complex			40	5	8	1701068	154642	102553	287320	0	30.23
SRS1996028	FSIS1710472	SAMN06368784	SRS1996028	environmental/other		animal-cattle-steer	cattle		PA	2017			USDA-FSIS	jejuni	3						63019	9516	ST-353 complex			46	2	4	1773091	359632	219586	588095	0	30.35
SRS2006310	FSIS1710598	SAMN06459259	SRS2006310	environmental/other		animal-cattle-dairy cow	cattle		PA	2017			USDA-FSIS	jejuni	3						52807	459	ST-42 complex			46	5	10	1743192	110328	68493	313260	0	30.18
SRS2006315	FSIS1710486	SAMN06459306	SRS2006315	environmental/other		animal-swine-market swine	swine		PA	2017			USDA-FSIS	coli	1a						52690	9517	ST-828 complex			75	10	18	1809138	71635	44553	167100	0	31.19
SRS2006322	FSIS1710490	SAMN06459310	SRS2006322	environmental/other		animal-swine-sow	swine		TN	2017			USDA-FSIS	coli	1a						52678	8064	ST-828 complex			109	5	12	1914070	128096	45447	386480	0	30.99
SRS2006357	FSIS1710481	SAMN06459303	SRS2006357	environmental/other		animal-cattle-dairy cow	cattle		PA	2017			USDA-FSIS	jejuni	3						348	8	ST-21 complex			51	6	10	1745997	108750	83653	260653	0	30.23
SRS2043026	FSIS1710899	SAMN06562246	SRS2043026	environmental/other		animal-swine-sow	swine		PA	2017			USDA-FSIS	coli	1a						52694	829	ST-828 complex			26	3	6	1715434	191367	106569	478454	0	30.33
SRS2043173	FSIS1710892	SAMN06562239	SRS2043173	environmental/other		animal-swine-market swine	swine		PA	2017			USDA-FSIS	coli	1a						62412	890	ST-828 complex			91	4	9	1793799	132432	65021	339085	0	30.14
SRS2049422	FSIS1710116	SAMN06602792	SRS2049422	environmental/other		chicken carcass	poultry	chicken	PA	2017			USDA-FSIS	jejuni	3						63020	6647	ST-49 complex			52	4	8	1679161	154722	91784	372844	0	30.42
SRS2049561	FSIS1710528	SAMN06602799	SRS2049561	environmental/other		raw intact chicken	poultry	chicken	PA	2017			USDA-FSIS	jejuni	3						25733	21	ST-21 complex			30	4	7	1715863	155146	103886	478454	0	30.32
SRS2089233	PNUSAC001702	SAMN06660796	SRS2089233	clinical	Human	stool			TN	2017	2			jejuni	3						17057	3510	ST-353 complex			51	6	13	1702418	85857	44936	254904	0	31.3
SRS2099171	CVM N55929	SAMN06660944	SRS2099171	environmental/other		Chicken Wings	poultry	chicken	TN	2015			FDA	coli	1a						111949	1063	ST-828 complex			49	6	13	1625292	91432	46513	218797	0	30.4
SRS2099172	CVM N55930	SAMN06660945	SRS2099172	environmental/other		chicken breast	poultry	chicken	TN	2015			FDA	coli	1a							829	ST-828 complex			94	7	13	1767310	101143	56513	176190	0	31.25
SRS2099173	CVM N55931	SAMN06660946	SRS2099173	environmental/other		chicken breast	poultry	chicken	TN	2015			FDA	coli	1a						110046	829	ST-828 complex			65	7	12	1821300	99190	62136	221241	0	30.23
SRS2099174	CVM N55932	SAMN06660947	SRS2099174	environmental/other		chicken breast	poultry	chicken	TN	2015			FDA	jejuni	3						129809	3510	ST-353 complex			28	5	9	1660982	134549	90145	193685	0	30.42
SRS2099175	CVM N55933	SAMN06660948	SRS2099175	environmental/other		Chicken Wings	poultry	chicken	TN	2015			FDA	coli	1a						109497	1017	ST-828 complex			48	5	9	1628161	128765	95674	193867	0	30.49
SRS2099176	CVM N55934	SAMN06660949	SRS2099176	environmental/other		Chicken Wings	poultry	chicken	TN	2015			FDA	coli	1a						25749	829	ST-828 complex			61	9	17	1794741	78625	43385	166305	0	30.31
SRS2099177	CVM N55935	SAMN06660950	SRS2099177	environmental/other		Chicken Wings	poultry	chicken	TN	2015			FDA	jejuni	3						31	3515	ST-353 complex			35	5	9	1654008	142808	94910	228138	0	30.43
SRS2099214	CVM N56300	SAMN06660987	SRS2099214	environmental/other		chicken breast	poultry	chicken	PA	2015			FDA	coli	1a						13	829	ST-828 complex			98	14	28	1747153	41952	24899	123136	0	30.19
SRS2099215	CVM N56301	SAMN06660988	SRS2099215	environmental/other		chicken breast	poultry	chicken	PA	2015			FDA	jejuni	3						63021	3510	ST-353 complex			41	7	14	1650306	84876	50748	146496	0	30.49
SRS2099216	CVM N56302	SAMN06660989	SRS2099216	environmental/other		chicken breast	poultry	chicken	PA	2015			FDA	coli	1a						19424	966	ST-828 complex			92	13	23	1776674	55293	34899	142386	0	30.31
SRS2099217	CVM N56303	SAMN06660990	SRS2099217	environmental/other		chicken breast	poultry	chicken	PA	2015			FDA	coli	1a						33080	3262	ST-828 complex			32	3	7	1887343	180712	90144	590767	0	30.17
SRS2099218	CVM N56304	SAMN06660991	SRS2099218	environmental/other		chicken breast	poultry	chicken	PA	2015			FDA	coli	1a						33080	3262	ST-828 complex			51	6	11	1762635	113949	91425	178872	0	30.27
SRS2099219	CVM N56305	SAMN06660992	SRS2099219	environmental/other		Chicken Legs	poultry	chicken	PA	2015			FDA	jejuni	3						52821	1839				31	5	8	1652182	149655	104360	224734	0	30.44
SRS2099220	CVM N56306	SAMN06660993	SRS2099220	environmental/other		chicken breast	poultry	chicken	PA	2015			FDA	jejuni	3						475	50	ST-21 complex			29	3	5	1669479	272004	131609	383090	0	31.32
SRS2099252	CVM N56605	SAMN06661025	SRS2099252	environmental/other		chicken breast	poultry	chicken	TN	2015			FDA	jejuni	3						4097	452	ST-353 complex			112	5	9	1923234	129186	86213	358754	0	30.95
SRS2099253	CVM N56607	SAMN06661026	SRS2099253	environmental/other		Chicken Wings	poultry	chicken	TN	2015			FDA	jejuni	3						20468	7634				26	4	7	1622166	175421	117113	295360	0	30.47
SRS2099254	CVM N56608	SAMN06661027	SRS2099254	environmental/other		chicken breast	poultry	chicken	TN	2015			FDA	jejuni	3						31	3515	ST-353 complex			63	8	15	1703642	78775	46851	203511	0	31.37
SRS2099255	CVM N56609	SAMN06661028	SRS2099255	environmental/other		chicken breast	poultry	chicken	TN	2015			FDA	coli	1a						13	829	ST-828 complex			50	4	7	1781558	217799	108243	289735	0	31.08
SRS2099256	CVM N56610	SAMN06661029	SRS2099256	environmental/other		Chicken Wings	poultry	chicken	TN	2015			FDA	jejuni	3						17018	48	ST-48 complex			23	4	6	1684800	185696	161747	289190	0	30.32
SRS2099257	CVM N56611	SAMN06661030	SRS2099257	environmental/other		Chicken Wings	poultry	chicken	TN	2015			FDA	jejuni	3						7122	475	ST-48 complex			36	4	8	1704394	155155	101849	350080	0	30.42
SRS2099334	CVM N58111	SAMN06661108	SRS2099334	environmental/other		chicken breast	poultry	chicken	PA	2015			FDA	coli	1a						33080	3262	ST-828 complex			53	6	11	1757556	108842	68079	293045	0	30.18
SRS2099335	CVM N58112	SAMN06661109	SRS2099335	environmental/other		chicken breast	poultry	chicken	PA	2015			FDA	jejuni	3						85	222	ST-206 complex			93	5	9	1885393	129548	63052	324182	0	31.06
SRS2099336	CVM N58110	SAMN06661107	SRS2099336	environmental/other		chicken breast	poultry	chicken	PA	2015			FDA	jejuni	3						63049	222	ST-206 complex			48	5	8	1756160	173906	120668	239690	0	31.26
SRS2099337	CVM N58113	SAMN06661110	SRS2099337	environmental/other		chicken breast	poultry	chicken	PA	2015			FDA	jejuni	3						4097	452	ST-353 complex			165	4	6	1781939	194311	158288	355879	0	31.26
SRS2099338	CVM N58114	SAMN06661111	SRS2099338	environmental/other		chicken breast	poultry	chicken	PA	2015			FDA	jejuni	3						52821	1839				136	6	11	1815323	114693	67153	189814	0	30.18
SRS2099339	CVM N58115	SAMN06661112	SRS2099339	environmental/other		chicken breast	poultry	chicken	PA	2015			FDA	coli	1a						33080	3262	ST-828 complex			62	6	12	1776602	107544	54600	266087	0	31.21
SRS2099340	CVM N58116	SAMN06661113	SRS2099340	environmental/other		chicken breast	poultry	chicken	PA	2015			FDA	jejuni	3						63022	353	ST-353 complex			28	5	10	1703938	115610	75474	218760	0	31.35
SRS2099341	CVM N58117	SAMN06661114	SRS2099341	environmental/other		chicken breast	poultry	chicken	PA	2015			FDA	jejuni	3						19502	353	ST-353 complex			37	5	10	1732164	114011	97447	238315	0	30.3
SRS2099342	CVM N58118	SAMN06661115	SRS2099342	environmental/other		chicken breast	poultry	chicken	PA	2015			FDA	coli	1a						62443	1050	ST-828 complex			30	4	8	1717538	163079	96506	264691	0	31.28
SRS2099343	CVM N58119	SAMN06661116	SRS2099343	environmental/other		chicken breast	poultry	chicken	PA	2015			FDA	jejuni	3						53696	353	ST-353 complex			108	5	9	1819871	126369	90013	340515	0	30.09
SRS2099344	CVM N58120	SAMN06661117	SRS2099344	environmental/other		chicken breast	poultry	chicken	TN	2015			FDA	jejuni	3						53816	1698				34	4	8	1761163	162808	97310	305147	0	31.25
SRS2099345	CVM N58121	SAMN06661118	SRS2099345	environmental/other		chicken breast	poultry	chicken	TN	2015			FDA	jejuni	3						110558	939	ST-353 complex			34	4	7	1811212	170623	128005	352658	0	31.19
SRS2099414	CVM N58755	SAMN06661187	SRS2099414	environmental/other		chicken breast	poultry	chicken	PA	2015			FDA	jejuni	3						63043	607	ST-607 complex			43	7	12	1807231	100390	77278	174696	0	31.21
SRS2099415	CVM N58756	SAMN06661188	SRS2099415	environmental/other		chicken breast	poultry	chicken	PA	2015			FDA	coli	1a						57773	1050	ST-828 complex			81	6	11	1751212	125611	78333	177938	0	30.18
SRS2099416	CVM N58757	SAMN06661189	SRS2099416	environmental/other		chicken breast	poultry	chicken	PA	2015			FDA	jejuni	3						19510	3510	ST-353 complex			52	5	9	1719617	105960	90145	387215	0	30.34
SRS2099417	CVM N58758	SAMN06661190	SRS2099417	environmental/other		chicken breast	poultry	chicken	PA	2015			FDA	jejuni	3						475	50	ST-21 complex			54	7	12	1833825	105140	78930	179626	0	30.22
SRS2099418	CVM N58759	SAMN06661191	SRS2099418	environmental/other		chicken breast	poultry	chicken	TN	2015			FDA	coli	1a						99508	1063	ST-828 complex			25	6	10	1638556	103711	75460	252339	0.85	30.46
SRS2099419	CVM N58760	SAMN06661192	SRS2099419	environmental/other		chicken breast	poultry	chicken	TN	2015			FDA	coli	1a						99508	1063	ST-828 complex			78	7	15	1798665	87263	46395	176548	0.5	30.26
SRS2099420	CVM N58761	SAMN06661193	SRS2099420	environmental/other		chicken breast	poultry	chicken	TN	2015			FDA	jejuni	3						48304	51	ST-443 complex			29	4	6	1729194	178985	130313	336381	0	31.3
SRS2099421	CVM N58762	SAMN06661194	SRS2099421	environmental/other		chicken breast	poultry	chicken	TN	2015			FDA	jejuni	3						19502	353	ST-353 complex			20	3	5	1644260	297340	116656	381218	0	30.47
SRS2099519	CVM N59407	SAMN06661293	SRS2099519	environmental/other		chicken breast	poultry	chicken	TN	2015			FDA	coli	1a						53467	899	ST-828 complex			39	7	12	1694850	104342	84403	168805	0	30.39
SRS2099594	CVM N62614	SAMN06661368	SRS2099594	environmental/other		chicken breast	poultry	chicken	PA	2015			FDA	jejuni	3						475	50	ST-21 complex			31	5	9	1728683	120846	94420	281765	0	31.29
SRS2099595	CVM N62613	SAMN06661367	SRS2099595	environmental/other		chicken breast	poultry	chicken	PA	2015			FDA	jejuni	3						63042	353	ST-353 complex			24	4	8	1708850	139957	86497	419442	0	30.37
SRS2099596	CVM N62615	SAMN06661369	SRS2099596	environmental/other		chicken breast	poultry	chicken	PA	2015			FDA	jejuni	3						475	50	ST-21 complex			60	12	22	1744372	61178	31410	99982	0	30.37
SRS2099597	CVM N62616	SAMN06661370	SRS2099597	environmental/other		chicken breast	poultry	chicken	TN	2015			FDA	jejuni	3						19517	52	ST-52 complex			39	8	13	1742010	97965	54980	188272	0	30.22
SRS2099598	CVM N62617	SAMN06661371	SRS2099598	environmental/other		chicken breast	poultry	chicken	TN	2015			FDA	jejuni	3		jejuni	jejuni		jejuni_90%		1287	ST-1287 complex			58	7	13	1644236	86399	60441	211122	0	30.25
SRS2099599	CVM N62618	SAMN06661372	SRS2099599	environmental/other		chicken breast	poultry	chicken	TN	2015			FDA	coli	1a						11	825	ST-828 complex			39	5	9	1808681	133717	69335	283424	0	31.2
SRS2099600	CVM N62619	SAMN06661373	SRS2099600	environmental/other		chicken breast	poultry	chicken	TN	2015			FDA	jejuni	3						19517	52	ST-52 complex			50	6	11	1832216	115982	82904	204651	0	30.23
SRS2099601	CVM N62620	SAMN06661374	SRS2099601	environmental/other		chicken breast	poultry	chicken	TN	2015			FDA	jejuni	3						109280	353	ST-353 complex			46	7	12	1724860	97493	52769	180108	0	30.28
SRS2099602	CVM N62621	SAMN06661375	SRS2099602	environmental/other		chicken breast	poultry	chicken	TN	2015			FDA	jejuni	3						16773	2083				90	5	11	1841370	142751	46436	302732	0	30.96
SRS2099603	CVM N62622	SAMN06661376	SRS2099603	environmental/other		chicken breast	poultry	chicken	TN	2015			FDA	jejuni	3						109280	353	ST-353 complex			113	9	16	1781292	87816	46547	141059	0	30.21
SRS2099604	CVM N62624	SAMN06661378	SRS2099604	environmental/other		chicken breast	poultry	chicken	TN	2015			FDA	jejuni	3						110562	353	ST-353 complex			29	5	9	1731612	136864	100461	303636	0	30.23
SRS2099605	CVM N62623	SAMN06661377	SRS2099605	environmental/other		chicken breast	poultry	chicken	TN	2015			FDA	coli	1a						52678	8064	ST-828 complex			104	7	12	1802668	102593	83814	204696	0	30.2
SRS2099606	CVM N62625	SAMN06661379	SRS2099606	environmental/other		chicken breast	poultry	chicken	TN	2015			FDA	jejuni	3						224	5794	ST-443 complex			93	11	23	1759805	47480	27849	133429	0	30.23
SRS2099696	CVM N63032	SAMN06661469	SRS2099696	environmental/other		chicken breast	poultry	chicken	TN	2015			FDA	jejuni	3						53632	597	ST-21 complex			79	9	18	1781884	74843	26949	161776	0	31.13
SRS2105741	FSIS1710990	SAMN06619988	SRS2105741	environmental/other		animal-cattle-beef cow	cattle		PA	2017			USDA-FSIS	coli	1a						52676	902	ST-828 complex			41	7	13	1787921	97306	55128	195979	0	30.18
SRS2105758	FSIS1711080	SAMN06638308	SRS2105758	environmental/other		animal-cattle-dairy cow	cattle		PA	2017			USDA-FSIS	jejuni	3						63046	1244	ST-61 complex			115	9	17	1734298	72603	31589	158529	0	30.36
SRS2105759	FSIS1711092	SAMN06638320	SRS2105759	environmental/other		animal-cattle-dairy cow	cattle		TN	2017			USDA-FSIS	jejuni	3						52746	21	ST-21 complex			102	6	12	1865206	127970	65407	239702	0	31.06
SRS2105761	FSIS1711082	SAMN06638310	SRS2105761	environmental/other		animal-cattle-steer	cattle		PA	2017			USDA-FSIS	jejuni	3						19506	806	ST-21 complex			102	5	10	1874737	128020	65034	265064	5.33	31.02
SRS2105764	FSIS1711084	SAMN06638312	SRS2105764	environmental/other		animal-cattle-heifer	cattle		PA	2017			USDA-FSIS	coli	1a						19779	1068	ST-828 complex			28	5	9	1663189	113035	84525	371936	0	30.34
SRS2105768	FSIS1711091	SAMN06638319	SRS2105768	environmental/other		animal-swine-sow	swine		PA	2017			USDA-FSIS	coli	1a						53461	2733	ST-828 complex			33	5	9	1724390	97890	77494	316447	0	30.28
SRS2105769	FSIS1711098	SAMN06638326	SRS2105769	environmental/other		animal-swine-sow	swine		TN	2017			USDA-FSIS	coli	1a						53470	828	ST-828 complex			28	5	10	1723138	130660	52681	265829	0	31.29
SRS2105829	FSIS1711110	SAMN06645966	SRS2105829	environmental/other		animal-cattle-dairy cow	cattle		PA	2017			USDA-FSIS	jejuni	3						16690	982	ST-21 complex			35	6	11	1712711	92855	78275	221105	0	30.35
SRS2108674	FSIS1700152	SAMN06677842	SRS2108674	environmental/other		animal-swine-sow	swine		PA	2017			USDA-FSIS	coli	1a						65695	7426	ST-828 complex			35	5	8	1699243	154862	106435	287080	0	30.27
SRS2118508	FSIS1700318	SAMN06691384	SRS2118508	environmental/other		animal-cattle-dairy cow	cattle		PA	2017			USDA-FSIS	jejuni	3						19506	806	ST-21 complex			41	6	11	1711764	106610	63135	189362	0	30.35
SRS2119426	FSIS1710840	SAMN06701462	SRS2119426	environmental/other		raw intact chicken	poultry	chicken	TN	2017			USDA-FSIS	coli	1a						25749	7818	ST-828 complex			24	3	6	1603817	181514	93536	403263	0	30.48
SRS2119444	FSIS1710993	SAMN06701465	SRS2119444	environmental/other		raw intact chicken	poultry	chicken	PA	2017			USDA-FSIS	jejuni	3						19522	4370	ST-353 complex			73	7	13	1699040	86233	50599	186495	0	30.22
SRS2119640	FSIS1700325	SAMN06704287	SRS2119640	environmental/other		animal-swine-sow	swine		TN	2017			USDA-FSIS	coli	1a						109618	887	ST-828 complex			32	4	8	1752768	162783	88552	393736	0	31.29
SRS2124491	FSIS1700504	SAMN06754859	SRS2124491	environmental/other		animal-cattle-heifer	cattle		PA	2017			USDA-FSIS	jejuni	3						4041	61	ST-61 complex			27	5	8	1602022	144495	110139	206474	0	30.49
SRS2124493	FSIS1700496	SAMN06754851	SRS2124493	environmental/other		animal-swine-sow	swine		PA	2017			USDA-FSIS	coli	1a						62447	1104	ST-828 complex			51	6	11	1776693	105372	71883	261799	0	30.24
SRS2124741	FSIS1700656	SAMN06756818	SRS2124741	environmental/other		animal-swine-sow	swine		TN	2017			USDA-FSIS	coli	1a						57820	828	ST-828 complex			145	10	18	1807897	67461	52225	159422	0	30.22
SRS2124751	FSIS1700655	SAMN06756817	SRS2124751	environmental/other		animal-swine-sow	swine		TN	2017			USDA-FSIS	coli	1a						130208	1531				36	6	11	1722277	104595	77092	187927	0	30.3
SRS2124752	FSIS1700644	SAMN06756806	SRS2124752	environmental/other		animal-cattle-beef cow	cattle		TN	2017			USDA-FSIS	jejuni	3						114446					41	4	9	1771432	123880	59559	475550	0	30.23
SRS2135510	FSIS1700666	SAMN06771410	SRS2135510	environmental/other		animal-swine-market swine	swine		PA	2017			USDA-FSIS	coli	1a						62413	1058	ST-828 complex			114	7	14	1927551	117032	45433	200424	0	31.03
SRS2135518	FSIS1700674	SAMN06771417	SRS2135518	environmental/other		animal-swine-sow	swine		PA	2017			USDA-FSIS	coli	1a	jejuni_fail	coli	coli	coli?	coli_100%	62414	1103	ST-828 complex			32	5	8	1639049	138360	94393	231392	0	30.35
SRS2135521	FSIS1700675	SAMN06771418	SRS2135521	environmental/other		animal-cattle-dairy cow	cattle		PA	2017			USDA-FSIS	jejuni	1						63023	45	ST-45 complex			27	5	8	1673412	141308	104311	230869	0	30.45
SRS2135528	FSIS1700682	SAMN06771425	SRS2135528	environmental/other		animal-cattle-dairy cow	cattle		PA	2017			USDA-FSIS	jejuni	2						4025	933	ST-403 complex			26	3	7	1710623	246530	82725	354874	0	31.28
SRS2140574	FSIS1700039	SAMN06826777	SRS2140574	environmental/other		comminuted chicken	poultry	chicken	PA	2017			USDA-FSIS	jejuni	3						359	2275	ST-52 complex			51	9	17	1700079	66386	43972	133302	0	30.32
SRS2140621	FSIS1711011	SAMN06826795	SRS2140621	environmental/other		comminuted chicken	poultry	chicken	PA	2017			USDA-FSIS	jejuni	3						63048	3510	ST-353 complex			32	4	8	1712762	184602	101843	288126	0	30.41
SRS2143782	FSIS1700376	SAMN06826819	SRS2143782	environmental/other		chicken carcass	poultry	chicken	PA	2017			USDA-FSIS	jejuni	3						63024	353	ST-353 complex			30	5	9	1740730	154109	100602	204915	0	30.45
SRS2143787	FSIS1700046	SAMN06826800	SRS2143787	environmental/other		Comminuted Turkey	poultry	turkey	PA	2017			USDA-FSIS	coli	1a						57871	8176	ST-828 complex			72	10	18	1763841	61927	45642	142582	0	31.25
SRS2151618	FSIS1700685	SAMN06843596	SRS2151618	environmental/other		animal-cattle-heifer	cattle		PA	2017			USDA-FSIS	jejuni	3						19506	806	ST-21 complex			51	10	18	1661780	68625	36418	162475	0	31.34
SRS2158740	FSIS1700849	SAMN06859106	SRS2158740	environmental/other		animal-cattle-dairy cow	cattle		PA	2017			USDA-FSIS	jejuni	3						4075	459	ST-42 complex			48	6	14	1749216	110268	39217	207425	0	31.13
SRS2158756	FSIS1700965	SAMN06859111	SRS2158756	environmental/other		animal-cattle-dairy cow	cattle		PA	2017			USDA-FSIS	jejuni	1						19498	45	ST-45 complex			35	4	8	1697952	175331	103576	295473	0	30.45
SRS2163754	FSIS1700970	SAMN06886023	SRS2163754	environmental/other		animal-swine-market swine	swine		PA	2017			USDA-FSIS	coli	1a						62444	1168				45	7	12	1748946	101017	70948	171679	0	31.28
SRS2172027	FSIS1701177	SAMN06915364	SRS2172027	environmental/other		animal-swine-market swine	swine		PA	2017			USDA-FSIS	coli	1a						62415	1058	ST-828 complex			23	4	7	1825065	191550	156696	332408	0	30.32
SRS2172034	FSIS1701160	SAMN06915348	SRS2172034	environmental/other		animal-swine-market swine	swine		PA	2017			USDA-FSIS	coli	1a						62447	1104	ST-828 complex			18	4	7	1659703	163761	130487	357230	0	31.36
SRS2172036	FSIS1701175	SAMN06915362	SRS2172036	environmental/other		animal-chicken-young chicken	poultry	chicken	PA	2017			USDA-FSIS	jejuni	3						63025	459	ST-42 complex			40	4	8	1764705	186298	101815	293134	0	30.31
SRS2172041	FSIS1700996	SAMN06915347	SRS2172041	environmental/other		animal-cattle-steer	cattle		TN	2017			USDA-FSIS	jejuni	3						53692	806	ST-21 complex			49	7	14	1701991	83320	45557	214657	0	31.32
SRS2172045	FSIS1701176	SAMN06915363	SRS2172045	environmental/other		animal-cattle-dairy cow	cattle		PA	2017			USDA-FSIS	coli	1a						53519	1082	ST-828 complex			34	7	12	1614571	96534	63909	233228	0	30.41
SRS2176742	FSIS1701190	SAMN06927296	SRS2176742	environmental/other		animal-chicken-young chicken	poultry	chicken	TN	2017			USDA-FSIS	coli	1a						53519	1082	ST-828 complex			57	6	13	1717409	94289	47878	264057	0	31.31
SRS2184382	FSIS1701332	SAMN06948493	SRS2184382	environmental/other		animal-cattle-dairy cow	cattle		PA	2017			USDA-FSIS	jejuni	3						25737	1244	ST-61 complex			32	6	10	1666917	106137	99172	221123	0	31.28
SRS2184392	FSIS1701329	SAMN06948490	SRS2184392	environmental/other		animal-cattle-dairy cow	cattle		PA	2017			USDA-FSIS	jejuni	3						16690	982	ST-21 complex			84	7	13	1753089	95132	54410	169984	0	31.16
SRS2184393	FSIS1701331	SAMN06948492	SRS2184393	environmental/other		animal-cattle-steer	cattle		PA	2017			USDA-FSIS	jejuni	3						25737					49	10	19	1771498	68506	35094	136155	0	30.31
SRS2208349	FSIS1701484	SAMN07140298	SRS2208349	environmental/other		animal-swine-sow	swine		TN	2017			USDA-FSIS	coli	1a						118380	1068	ST-828 complex			55	6	11	1737261	110043	80203	218330	0	31.25
SRS2208360	FSIS1701352	SAMN07140294	SRS2208360	environmental/other		animal-cattle-dairy cow	cattle		PA	2017			USDA-FSIS	jejuni	3						53654	61	ST-61 complex			28	3	5	1725370	282538	130639	357040	0	31.25
SRS2213852	FSIS1701519	SAMN07151571	SRS2213852	environmental/other		animal-cattle-steer	cattle		PA	2017			USDA-FSIS	jejuni	3						186	929	ST-257 complex			52	7	13	1598838	84647	46517	185059	0	30.46
SRS2213856	FSIS1701502	SAMN07151554	SRS2213856	environmental/other		animal-swine-market swine	swine		PA	2017			USDA-FSIS	coli	1a						62416	1168				54	5	9	1839511	146150	87310	301202	0	30.09
SRS2228800	FSIS1701651	SAMN07168562	SRS2228800	environmental/other		animal-cattle-dairy cow	cattle		TN	2017			USDA-FSIS	jejuni	3						38818	459	ST-42 complex			47	6	11	1743926	99188	82821	313376	0	30.24
SRS2228815	FSIS1701667	SAMN07168577	SRS2228815	environmental/other		animal-cattle-steer	cattle		PA	2017			USDA-FSIS	coli	1a						19767	902	ST-828 complex			89	4	9	1843968	135850	66839	475788	0	30.14
SRS2235206	FSIS1700397	SAMN07173195	SRS2235206	environmental/other		raw intact chicken	poultry	chicken	PA	2017			USDA-FSIS	coli	1a						62417	899	ST-828 complex			86	5	8	1872409	180961	109672	228612	0	30.15
SRS2239537	PNUSAC001960	SAMN07172558	SRS2239537	clinical	Human	stool			TN	2017	3			jejuni	3						57951	922				65	3	6	1835470	265111	129160	384451	0	30.98
SRS2239540	PNUSAC001959	SAMN07172557	SRS2239540	clinical	Human	stool			TN	2017	3			jejuni	3						111396	22	ST-22 complex			35	6	12	1743866	107865	45681	184581	0	30.45
SRS2252669	FSIS1701785	SAMN07195163	SRS2252669	environmental/other		animal-cattle-dairy cow	cattle		PA	2017			USDA-FSIS	jejuni	3						16690	982	ST-21 complex			30	5	10	1732505	146502	60817	212047	0	30.37
SRS2252672	FSIS1701768	SAMN07195146	SRS2252672	environmental/other		animal-swine-market swine	swine		PA	2017			USDA-FSIS	coli	1a						62418	7289	ST-828 complex			39	6	11	1659415	97582	63413	207675	0	30.4
SRS2252687	FSIS1701776	SAMN07195154	SRS2252687	environmental/other		Animal-Turkey-Young Turkey	poultry	turkey	PA	2017			USDA-FSIS	coli	1a						19776	828	ST-828 complex			20	4	6	1695727	223365	141098	263840	0	31.22
SRS2252691	FSIS1701782	SAMN07195160	SRS2252691	environmental/other		animal-cattle-steer	cattle		PA	2017			USDA-FSIS	jejuni	3						63026	61	ST-61 complex			42	4	7	1727952	164547	109904	279155	0	31.3
SRS2263889	FSIS1700914	SAMN07206058	SRS2263889	environmental/other		Comminuted Turkey	poultry	turkey	PA	2017			USDA-FSIS	coli	1a						62419	1119	ST-828 complex			76	9	18	1753579	54172	36381	167117	0	31.18
SRS2263913	FSIS1700917	SAMN07206061	SRS2263913	environmental/other		raw intact chicken	poultry	chicken	TN	2017			USDA-FSIS	jejuni	3						475	50	ST-21 complex			30	5	8	1653073	158091	112709	224107	0	30.48
SRS2263919	FSIS1700910	SAMN07206054	SRS2263919	environmental/other		chicken carcass	poultry	chicken	TN	2017			USDA-FSIS	jejuni	3						85	222	ST-206 complex			42	5	10	1882718	156037	90144	301063	0	30.13
SRS2263923	FSIS1700749	SAMN07206036	SRS2263923	environmental/other		raw intact chicken	poultry	chicken	PA	2017			USDA-FSIS	lari	n/a	lari	lari				3611			21 (lari)		34	3	6	1650626	165042	128940	415228	0	31.37
SRS2263925	FSIS1700915	SAMN07206059	SRS2263925	environmental/other		Comminuted Turkey	poultry	turkey	PA	2017			USDA-FSIS	coli	1a						11	825	ST-828 complex			33	3	7	1651014	165042	84503	402109	0	31.37
SRS2263931	FSIS1700907	SAMN07206051	SRS2263931	environmental/other		raw intact chicken	poultry	chicken	PA	2017			USDA-FSIS	jejuni	3						4075					28	5	8	1654890	115948	100959	291802	0	30.37
SRS2263939	FSIS1700905	SAMN07206050	SRS2263939	environmental/other		chicken carcass	poultry	chicken	PA	2017			USDA-FSIS	jejuni	3						65696					39	5	9	1741816	154248	81002	215590	0	30.33
SRS2284550	FSIS1701570	SAMN07237111	SRS2284550	environmental/other		chicken carcass	poultry	chicken	PA	2017			USDA-FSIS	coli	1a						57824	1050	ST-828 complex			16	3	6	1654762	214121	112871	392029	0	30.36
SRS2284938	FSIS1700127	SAMN07237881	SRS2284938	environmental/other		animal-cattle-steer	cattle		TN	2017			USDA-FSIS	jejuni	3						110238	48	ST-48 complex			28	6	10	1762517	130267	92475	231143	0	31.27
SRS2284961	FSIS1701068	SAMN07237679	SRS2284961	environmental/other		Animal-Turkey-Turkey Carcass Sponge	poultry	turkey	PA	2017			USDA-FSIS	coli	1a						25677	1017	ST-828 complex			20	3	5	1613304	232612	146943	367242	0	30.4
SRS2285853	FSIS1701963	SAMN07237939	SRS2285853	environmental/other		animal-swine-market swine	swine		PA	2017			USDA-FSIS	coli	1a						62444	1168				31	6	10	1687355	102136	78979	301329	0	30.3
SRS2285870	FSIS1702059	SAMN07237942	SRS2285870	environmental/other		animal-cattle-dairy cow	cattle		PA	2017			USDA-FSIS	jejuni	3						63027	806	ST-21 complex			38	8	14	1697780	91562	52946	164846	0	31.22
SRS2302743	FSIS1701864	SAMN07261759	SRS2302743	environmental/other		comminuted chicken	poultry	chicken	PA	2017			USDA-FSIS	coli	1a						33080	3262	ST-828 complex			37	6	13	1689141	87354	55833	254597	0	30.44
SRS2309204	FSIS1701713	SAMN07271458	SRS2309204	environmental/other		raw intact chicken	poultry	chicken	PA	2017			USDA-FSIS	coli	1a						62448	1063	ST-828 complex			50	8	15	1714689	73048	45701	150255	0	31.28
SRS2309205	FSIS1701881	SAMN07271470	SRS2309205	environmental/other		Comminuted Turkey	poultry	turkey	PA	2017			USDA-FSIS	jejuni	1						401	45	ST-45 complex			32	3	5	1659886	277100	141511	392034	0	31.33
SRS2309206	FSIS1701994	SAMN07271483	SRS2309206	environmental/other		chicken carcass	poultry	chicken	PA	2017			USDA-FSIS	jejuni	3						85	222	ST-206 complex			30	4	7	1637099	182648	90446	285791	0	30.39
SRS2309207	FSIS1701989	SAMN07271480	SRS2309207	environmental/other		raw intact chicken	poultry	chicken	TN	2017			USDA-FSIS	jejuni	1						434	137	ST-45 complex			35	6	12	1646136	88853	60881	185210	0	30.51
SRS2309274	FSIS1701719	SAMN07271464	SRS2309274	environmental/other		chicken carcass	poultry	chicken	PA	2017			USDA-FSIS	jejuni	3						63028	9518	ST-607 complex			68	8	16	1794403	85319	46854	179153	0	30.31
SRS2312121	FSIS1702265	SAMN07276186	SRS2312121	environmental/other		animal-cattle-steer	cattle		PA	2017			USDA-FSIS	jejuni	3						63045	61	ST-61 complex			41	4	9	1755890	130126	70685	401827	0	31.23
SRS2312123	FSIS1702277	SAMN07276198	SRS2312123	environmental/other		Animal-Turkey-Young Turkey	poultry	turkey	PA	2017			USDA-FSIS	coli	1a						62420	829	ST-828 complex			51	6	12	1719632	104967	52515	187335	0	31.3
SRS2330404	FSIS1702193	SAMN07304784	SRS2330404	environmental/other		raw intact chicken	poultry	chicken	PA	2017			USDA-FSIS	jejuni	3						16690	982	ST-21 complex			41	7	14	1607382	74262	37476	223359	0	30.42
SRS2330440	FSIS1701996	SAMN07304764	SRS2330440	environmental/other		comminuted chicken	poultry	chicken	PA	2017			USDA-FSIS	jejuni	3						63029	862	ST-446 complex			108	5	10	1868032	148832	57160	334409	0	31.1
SRS2339506	FSIS1701958	SAMN07327631	SRS2339506	environmental/other		animal-cattle-heifer	cattle		PA	2017			USDA-FSIS	jejuni	3						19517	52	ST-52 complex			24	4	6	1658670	176443	119094	421132	0	30.42
SRS2339508	FSIS1702390	SAMN07327655	SRS2339508	environmental/other		animal-cattle-dairy cow	cattle		PA	2017			USDA-FSIS	lari	n/a	lari	lari				3611			21 (lari)		28	5	7	1707583	157752	128556	262664	0	30.35
SRS2339511	FSIS1702093	SAMN07327635	SRS2339511	environmental/other		animal-cattle-steer	cattle		PA	2017			USDA-FSIS	jejuni	3						25739	3514	ST-42 complex			21	2	5	1450861	211550	132856	521296	0	29.69
SRS2339516	FSIS1702383	SAMN07327648	SRS2339516	environmental/other		animal-chicken-young chicken	poultry	chicken	PA	2017			USDA-FSIS	coli	1a						62448	1063	ST-828 complex			31	3	6	1795194	170050	130533	481412	0	31.22
SRS2339522	FSIS1702387	SAMN07327652	SRS2339522	environmental/other		animal-cattle-heifer	cattle		PA	2017			USDA-FSIS	jejuni	3						25739	459	ST-42 complex			22	5	9	1651878	146165	113392	186720	0	30.48
SRS2339558	FSIS1702092	SAMN07327634	SRS2339558	environmental/other		animal-cattle-beef cow	cattle		PA	2017			USDA-FSIS	coli	1a						52679					33	3	6	1701676	287343	101853	306014	0	30.22
SRS2339560	FSIS1702386	SAMN07327651	SRS2339560	environmental/other		animal-cattle-steer	cattle		PA	2017			USDA-FSIS	jejuni	3						25739	459	ST-42 complex			86	7	13	1863733	107409	52653	171227	0	30.99
SRS2339568	FSIS1702389	SAMN07327654	SRS2339568	environmental/other		animal-cattle-dairy cow	cattle		PA	2017			USDA-FSIS	jejuni	3						63030	8	ST-21 complex			37	4	7	1711388	184755	103643	297216	0	30.37
SRS2345689	FSIS1702398	SAMN07339681	SRS2345689	environmental/other		animal-swine-sow	swine		TN	2017			USDA-FSIS	coli	1a	jejuni_fail	coli	coli	coli?	coli_100%	57754	1151	ST-828 complex			116	7	16	1938941	83895	38301	251397	0	30.94
SRS2345692	FSIS1702400	SAMN07339683	SRS2345692	environmental/other		animal-swine-sow	swine		TN	2017			USDA-FSIS	coli	1a						111866	1055	ST-828 complex			45	9	16	1696858	62470	49348	164828	0	31.23
SRS2345812	FSIS1701438	SAMN07340317	SRS2345812	environmental/other		chicken carcass	poultry	chicken	PA	2017			USDA-FSIS	jejuni	3						17018	48	ST-48 complex			42	5	10	1797754	146063	80671	295104	0	30.26
SRS2350086	FSIS1702708	SAMN07346965	SRS2350086	environmental/other		animal-cattle-dairy cow	cattle		PA	2017			USDA-FSIS	jejuni	3						16701	21	ST-21 complex			62	7	14	1777005	91262	45599	246783	0	31.25
SRS2350093	FSIS1702727	SAMN07346983	SRS2350093	environmental/other		animal-swine-sow	swine		PA	2017			USDA-FSIS	coli	1a						62421	9519	ST-828 complex			144	9	17	1855249	69612	45455	185610	0	30.99
SRS2350100	FSIS1702737	SAMN07346993	SRS2350100	environmental/other		animal-cattle-steer	cattle		PA	2017			USDA-FSIS	jejuni	3						25739					32	5	7	1624867	174034	145060	208207	0	30.46
SRS2350152	FSIS1702732	SAMN07346988	SRS2350152	environmental/other		animal-cattle-dairy cow	cattle		TN	2017			USDA-FSIS	jejuni	3						53612	982	ST-21 complex			25	4	7	1667475	175371	124051	295293	0	30.44
SRS2370444	FSIS1702870	SAMN07370918	SRS2370444	environmental/other		animal-cattle-dairy cow	cattle		PA	2017			USDA-FSIS	coli	1a						19767	902	ST-828 complex			26	5	8	1594904	139479	108829	209619	0	30.5
SRS2370454	FSIS1702861	SAMN07370909	SRS2370454	environmental/other		animal-swine-market swine	swine		PA	2017			USDA-FSIS	coli	1a						62422	1117	ST-828 complex			78	6	10	1809453	123850	85980	238288	0	30.11
SRS2370457	FSIS1702741	SAMN07370902	SRS2370457	environmental/other		animal-cattle-dairy cow	cattle		PA	2017			USDA-FSIS	jejuni	1						63031	132	ST-508 complex			24	4	7	1657836	160912	103487	392465	0	30.38
SRS2375966	FSIS1702877	SAMN07375417	SRS2375966	environmental/other		animal-cattle-heifer	cattle		PA	2017			USDA-FSIS	jejuni	3						348	8	ST-21 complex			87	7	15	1730438	97871	36198	207121	0	31.31
SRS2375973	FSIS1702892	SAMN07375432	SRS2375973	environmental/other		animal-swine-market swine	swine		PA	2017			USDA-FSIS	coli	1a						57716	827	ST-828 complex			33	4	7	1670946	175331	115809	295390	0	30.48
SRS2375982	FSIS1702890	SAMN07375430	SRS2375982	environmental/other		animal-cattle-dairy cow	cattle		PA	2017			USDA-FSIS	jejuni	3						4075	459	ST-42 complex			48	4	7	1836521	184034	94131	301879	0	30.19
SRS2375983	FSIS1702887	SAMN07375427	SRS2375983	environmental/other		animal-swine-market swine	swine		TN	2017			USDA-FSIS	coli	1a						118389	899	ST-828 complex			24	4	7	1602108	181597	104737	298214	0	30.48
SRS2376614	FSIS1701644	SAMN07375616	SRS2376614	environmental/other		animal-cattle-dairy cow	cattle		TN	2017			USDA-FSIS	jejuni	3						109216	38	ST-48 complex			27	4	7	1449648	143660	94481	304923	0	29.69
SRS2376618	FSIS1701935	SAMN07375621	SRS2376618	environmental/other		animal-swine-market swine	swine		PA	2017			USDA-FSIS	coli	1a						62423	1055	ST-828 complex			47	6	11	1713234	100698	64874	224830	0	30.5
SRS2376623	FSIS1701949	SAMN07375632	SRS2376623	environmental/other		animal-cattle-dairy cow	cattle		PA	2017			USDA-FSIS	jejuni	3						550	9528	ST-42 complex			107	5	12	1768897	110307	53411	281583	0	31.1
SRS2376636	FSIS1701948	SAMN07375631	SRS2376636	environmental/other		animal-swine-sow	swine		TN	2017			USDA-FSIS	coli	1a						130202	829	ST-828 complex			28	5	10	1683515	146081	75331	228170	0	30.48
SRS2396218	FSIS1703042	SAMN07427323	SRS2396218	environmental/other		animal-cattle-heifer	cattle		PA	2017			USDA-FSIS	jejuni	1						70031	45	ST-45 complex			34	4	8	1689548	140007	88795	264615	0	31.32
SRS2396227	FSIS1703046	SAMN07427327	SRS2396227	environmental/other		animal-cattle-steer	cattle		PA	2017			USDA-FSIS	jejuni	3						16690	982	ST-21 complex			24	4	8	1684355	132281	81631	357459	0	30.48
SRS2396240	FSIS1703049	SAMN07427329	SRS2396240	environmental/other		animal-cattle-dairy cow	cattle		PA	2017			USDA-FSIS	jejuni	3						4075	459	ST-42 complex			54	6	12	1655076	90032	56925	193950	0	30.39
SRS2402656	FSIS1703256	SAMN07442140	SRS2402656	environmental/other		animal-cattle-steer	cattle		PA	2017			USDA-FSIS	coli	1a						19767	828	ST-828 complex			66	4	7	1741838	217075	106393	264917	0	31.29
SRS2402661	FSIS1703252	SAMN07442137	SRS2402661	environmental/other		animal-cattle-dairy cow	cattle		PA	2017			USDA-FSIS	jejuni	3						58190	61	ST-61 complex			50	4	8	1723552	143336	95241	281656	0	31.26
SRS2423373	FSIS1703430	SAMN07490413	SRS2423373	environmental/other		animal-cattle-dairy cow	cattle		TN	2017			USDA-FSIS	jejuni	3						16690	982	ST-21 complex			40	3	8	1682279	129048	79803	457585	0	30.46
SRS2428318	FSIS1701433	SAMN07501572	SRS2428318	environmental/other		raw intact chicken	poultry	chicken	PA	2017			USDA-FSIS	jejuni	3							9215	ST-353 complex			45	6	10	1751043	101246	88177	222095	0	30.41
SRS2436576	FSIS1703615	SAMN07514268	SRS2436576	environmental/other		Animal-Turkey-Young Turkey	poultry	turkey	PA	2017			USDA-FSIS	coli	1a						25749	7818	ST-828 complex			35	8	13	1726464	96610	55192	164395	0	31.25
SRS2436651	FSIS1703623	SAMN07514276	SRS2436651	environmental/other		animal-cattle-dairy cow	cattle		PA	2017			USDA-FSIS	jejuni	3						52795	3007	ST-658 complex			36	5	11	1650029	129439	55833	200292	0	30.5
SRS2448615	FSIS1703168	SAMN07519804	SRS2448615	environmental/other		chicken carcass	poultry	chicken	PA	2017			USDA-FSIS	coli	1a						118427	1614	ST-828 complex			35	5	9	1722775	147189	95662	228292	0	30.3
SRS2448621	FSIS1703170	SAMN07519806	SRS2448621	environmental/other		raw intact chicken	poultry	chicken	PA	2017			USDA-FSIS	jejuni	3						224	5794	ST-443 complex			65	10	20	1696014	51958	32807	154165	0	31.35
SRS2448624	FSIS1703172	SAMN07519808	SRS2448624	environmental/other		raw intact chicken	poultry	chicken	PA	2017			USDA-FSIS	jejuni	3							3515	ST-353 complex			60	9	17	1730100	64700	47350	164535	0	31.24
SRS2470965	FSIS1703796	SAMN07563097	SRS2470965	environmental/other		animal-cattle-steer	cattle		PA	2017			USDA-FSIS	jejuni	3						130164	42	ST-42 complex			37	5	9	1690373	148847	66133	246981	0	30.39
SRS2470967	FSIS1703585	SAMN07563081	SRS2470967	environmental/other		chicken carcass	poultry	chicken	PA	2017			USDA-FSIS	coli	1c			coli		coli_100%	110822	1243				27	5	9	1622175	121833	92656	194999	0	30.47
SRS2470972	FSIS1703725	SAMN07563093	SRS2470972	environmental/other		chicken carcass	poultry	chicken	PA	2017			USDA-FSIS	jejuni	3						19463	2829	ST-353 complex			69	13	24	1784234	50613	34662	113233	0	31.16
SRS2470978	FSIS1703794	SAMN07563095	SRS2470978	environmental/other		animal-cattle-dairy cow	cattle		PA	2017			USDA-FSIS	jejuni	3						348	8	ST-21 complex			21	5	8	1650793	153622	112709	224735	0	30.49
SRS2471254	FSIS1703806	SAMN07565911	SRS2471254	environmental/other		animal-swine-sow	swine		TN	2017			USDA-FSIS	coli	1a							1056	ST-828 complex			67	10	18	1782916	63802	39293	146981	0	31.21
SRS2471276	FSIS11703882	SAMN07565878	SRS2471276	environmental/other		raw intact chicken	poultry	chicken	TN	2017			USDA-FSIS	jejuni	3						112478	3510	ST-353 complex			34	5	9	1782111	112241	92559	295187	0	30.18
SRS2471288	FSIS1703803	SAMN07565908	SRS2471288	environmental/other		animal-cattle-steer	cattle		PA	2017			USDA-FSIS	jejuni	3						53665	459	ST-42 complex			61	8	15	1707181	78965	54431	208045	0	31.28
SRS2471296	FSIS1703801	SAMN07565906	SRS2471296	environmental/other		animal-cattle-steer	cattle		PA	2017			USDA-FSIS	jejuni	3						186	929	ST-257 complex			52	9	18	1636859	69620	32842	186501	0	30.49
SRS2484243	FSIS21720015	SAMN07585951	SRS2484243	environmental/other		raw intact chicken	poultry	chicken	PA	2017			USDA-FSIS	jejuni	3						111451	353	ST-353 complex			76	13	26	1679553	42057	25084	118897	0	31.37
SRS2484856	FSIS21720059	SAMN07586055	SRS2484856	environmental/other		comminuted chicken	poultry	chicken	TN	2017			USDA-FSIS	jejuni	3						19502	353	ST-353 complex			38	5	10	1605268	100742	74688	239415	0	30.45
SRS2484859	FSIS21720058	SAMN07586054	SRS2484859	environmental/other		comminuted chicken	poultry	chicken	TN	2017			USDA-FSIS	coli	1a						19422	899	ST-828 complex			56	8	16	1667118	79012	43488	143365	0	30.51
SRS2494739	FSIS11704004	SAMN07608111	SRS2494739	environmental/other		animal-cattle-steer	cattle		PA	2017			USDA-FSIS	jejuni	3						4041	61	ST-61 complex			48	9	15	1646012	72846	52040	114591	0	30.5
SRS2494788	FSIS11704017	SAMN07608124	SRS2494788	environmental/other		animal-cattle-beef cow	cattle		PA	2017			USDA-FSIS	coli	1a						57828	829	ST-828 complex			44	6	10	1750530	106483	93800	259102	0	31.26
SRS2494931	FSIS11704019	SAMN07608126	SRS2494931	environmental/other		animal-cattle-heifer	cattle		PA	2017			USDA-FSIS	jejuni	3						4128	22	ST-22 complex			28	4	9	1721677	119771	70903	430921	0	30.26
SRS2523387	FSIS21720181	SAMN07664335	SRS2523387	environmental/other		raw intact chicken	poultry	chicken	PA	2017			USDA-FSIS	jejuni	3						53704	22	ST-22 complex			46	7	13	1750503	91941	54988	217148	0	30.34
SRS2523389	FSIS21720184	SAMN07664338	SRS2523389	environmental/other		raw intact chicken	poultry	chicken	PA	2017			USDA-FSIS	jejuni	3						53696	353	ST-353 complex			45	4	7	1740505	186040	118390	285356	0	30.21
SRS2547550	CVM N16C098	SAMN07633414	SRS2547550	environmental/other		chicken breast	poultry	chicken	PA	2016			FDA	jejuni	3						111401	11331	ST-353 complex			34	6	12	1660934	97863	54034	256933	0	31.36
SRS2547551	CVM N16C099	SAMN07633415	SRS2547551	environmental/other		chicken breast	poultry	chicken	PA	2016			FDA	jejuni	3						475	50	ST-21 complex			55	7	12	1635284	101026	55148	201562	0	30.41
SRS2547580	CVM N16C129	SAMN07633445	SRS2547580	environmental/other		Chicken Wings	poultry	chicken	TN	2016			FDA	coli	1a						57842	1119	ST-828 complex			68	10	19	1697038	58511	40478	121540	0	31.3
SRS2547581	CVM N16C130	SAMN07633446	SRS2547581	environmental/other		Chicken Wings	poultry	chicken	TN	2016			FDA	coli	1a						111979	1119	ST-828 complex			62	8	14	1673829	89454	50347	151435	0	30.38
SRS2547582	CVM N16C131	SAMN07633447	SRS2547582	environmental/other		Chicken Wings	poultry	chicken	TN	2016			FDA	coli	1a						111278	1063	ST-828 complex			127	21	46	1734087	26491	12918	55341	0	30.47
SRS2547583	CVM N16C133	SAMN07633449	SRS2547583	environmental/other		chicken breast	poultry	chicken	TN	2016			FDA	jejuni	3						99553	9451	ST-353 complex			50	9	19	1647635	61869	31497	132588	0	30.51
SRS2547584	CVM N16C135	SAMN07633451	SRS2547584	environmental/other		chicken breast	poultry	chicken	TN	2016			FDA	jejuni	3						4097	1218	ST-353 complex			74	8	16	1711338	80720	37101	176068	0	31.28
SRS2547585	CVM N16C134	SAMN07633450	SRS2547585	environmental/other		Chicken Wings	poultry	chicken	TN	2016			FDA	coli	1a						25750	829	ST-828 complex			47	7	11	1715294	99459	55964	184912	0	30.31
SRS2547586	CVM N16C132	SAMN07633448	SRS2547586	environmental/other		chicken breast	poultry	chicken	TN	2016			FDA	coli	1a						109370	10452	ST-828 complex			41	6	11	1621272	98748	61579	193832	0	30.47
SRS2547587	CVM N16C136	SAMN07633452	SRS2547587	environmental/other		chicken breast	poultry	chicken	TN	2016			FDA	coli	1a						113987	11292				56	8	16	1687330	69566	43245	155943	0	31.4
SRS2547588	CVM N16C137	SAMN07633453	SRS2547588	environmental/other		chicken breast	poultry	chicken	TN	2016			FDA	jejuni	3						112239	3736	ST-353 complex			73	9	18	1747790	67975	35008	159272	0	30.2
SRS2547589	CVM N16C138	SAMN07633454	SRS2547589	environmental/other		chicken breast	poultry	chicken	TN	2016			FDA	jejuni	3						112239	3736	ST-353 complex			71	12	24	1695674	47523	26954	125179	0	30.4
SRS2547590	CVM N16C140	SAMN07633455	SRS2547590	environmental/other		chicken breast	poultry	chicken	TN	2016			FDA	jejuni	3						58012	353	ST-353 complex			52	6	11	1778793	122895	70162	185609	0	30.21
SRS2547591	CVM N16C142	SAMN07633457	SRS2547591	environmental/other		chicken breast	poultry	chicken	TN	2016			FDA	jejuni	3						99553	939	ST-353 complex			60	7	12	1691614	94669	67721	173431	0	30.26
SRS2547592	CVM N16C141	SAMN07633456	SRS2547592	environmental/other		Chicken Legs	poultry	chicken	TN	2016			FDA	jejuni	3						109284	56				38	6	10	1721688	105188	74612	193620	0	30.29
SRS2547593	CVM N16C143	SAMN07633458	SRS2547593	environmental/other		chicken breast	poultry	chicken	TN	2016			FDA	jejuni	3						114377	940				32	4	8	1690205	162876	82987	283331	0	31.33
SRS2547594	CVM N16C144	SAMN07633459	SRS2547594	environmental/other		chicken breast	poultry	chicken	TN	2016			FDA	jejuni	3						16773	2083				20	3	7	1639605	126948	102413	402666	0	30.37
SRS2547649	CVM N16C199	SAMN07633514	SRS2547649	environmental/other		Chicken Wings	poultry	chicken	TN	2016			FDA	coli	1a						33079	899	ST-828 complex			38	4	8	1640171	162797	93731	344094	0	31.39
SRS2547650	CVM N16C200	SAMN07633515	SRS2547650	environmental/other		chicken breast	poultry	chicken	TN	2016			FDA	jejuni	3						19470	21	ST-21 complex			42	5	10	1639499	131210	67242	208513	0	30.5
SRS2547651	CVM N16C201	SAMN07633516	SRS2547651	environmental/other		chicken breast	poultry	chicken	TN	2016			FDA	coli	1a						33079	899	ST-828 complex			51	7	14	1607992	75404	43484	187892	0	30.5
SRS2547652	CVM N16C202	SAMN07633517	SRS2547652	environmental/other		chicken breast	poultry	chicken	TN	2016			FDA	jejuni	3						53723	429	ST-48 complex			63	6	10	1779434	108847	72150	274078	0	30.2
SRS2547653	CVM N16C203	SAMN07633518	SRS2547653	environmental/other		chicken breast	poultry	chicken	TN	2016			FDA	coli	1a						13	829	ST-828 complex			99	6	11	1832427	110662	56238	240284	0.05	30.06
SRS2547654	CVM N16C205	SAMN07633520	SRS2547654	environmental/other		chicken breast	poultry	chicken	TN	2016			FDA	jejuni	3						58012	353	ST-353 complex			48	6	11	1711993	103145	81758	221103	0	30.35
SRS2547655	CVM N16C206	SAMN07633521	SRS2547655	environmental/other		chicken breast	poultry	chicken	TN	2016			FDA	coli	1a						53519	1082	ST-828 complex			75	3	7	1844049	265040	110035	344281	0	31.05
SRS2547656	CVM N16C204	SAMN07633519	SRS2547656	environmental/other		chicken breast	poultry	chicken	TN	2016			FDA	jejuni	3						118510	939	ST-353 complex			85	4	7	1862057	214999	129265	265984	0	31.03
SRS2547657	CVM N16C207	SAMN07633522	SRS2547657	environmental/other		chicken breast	poultry	chicken	TN	2016			FDA	jejuni	3						17018	48	ST-48 complex			172	4	7	1939687	163861	114652	380635	0	30.98
SRS2547658	CVM N16C209	SAMN07633524	SRS2547658	environmental/other		chicken breast	poultry	chicken	TN	2016			FDA	jejuni	3						118794	353	ST-353 complex			173	6	11	1846915	124978	65102	229364	0	30.19
SRS2547659	CVM N16C208	SAMN07633523	SRS2547659	environmental/other		chicken breast	poultry	chicken	TN	2016			FDA	jejuni	3						17018					33	4	7	1779184	188875	102641	297045	0	30.21
SRS2547733	CVM N16C287	SAMN07633601	SRS2547733	environmental/other		chicken breast	poultry	chicken	TN	2016			FDA	coli	1a						110424	829	ST-828 complex			30	4	7	1740010	173246	107968	379390	0	31.27
SRS2547734	CVM N16C286	SAMN07633600	SRS2547734	environmental/other		chicken breast	poultry	chicken	TN	2016			FDA	jejuni	3						109280	353	ST-353 complex			105	4	9	1864011	159731	66789	313859	0	30.94
SRS2547735	CVM N16C288	SAMN07633602	SRS2547735	environmental/other		chicken breast	poultry	chicken	TN	2016			FDA	jejuni	3						111403	6647	ST-49 complex			94	4	7	1847171	163258	86176	413759	0	31.07
SRS2547736	CVM N16C289	SAMN07633603	SRS2547736	environmental/other		Chicken Wings	poultry	chicken	TN	2016			FDA	jejuni	3						109767	3510	ST-353 complex			64	5	8	1767681	164923	102613	253962	0	30.14
SRS2547737	CVM N16C290	SAMN07633604	SRS2547737	environmental/other		chicken breast	poultry	chicken	TN	2016			FDA	jejuni	3						109767	3510	ST-353 complex			69	4	6	1767041	187738	158047	328735	0	30.13
SRS2547738	CVM N16C291	SAMN07633605	SRS2547738	environmental/other		Chicken Wings	poultry	chicken	TN	2016			FDA	jejuni	3						109768	939	ST-353 complex			25	3	6	1717122	189965	115255	414288	0	30.26
SRS2547739	CVM N16C292	SAMN07633606	SRS2547739	environmental/other		chicken breast	poultry	chicken	TN	2016			FDA	jejuni	3						109768	939	ST-353 complex			133	3	5	1853305	290629	155895	410939	0	30.06
SRS2547740	CVM N16C293	SAMN07633607	SRS2547740	environmental/other		ground turkey	poultry	turkey	TN	2016			FDA	coli	1a						19768	3262	ST-828 complex			29	4	8	1677494	154545	103623	383250	0	30.35
SRS2547803	CVM N16C357	SAMN07633670	SRS2547803	environmental/other		chicken breast	poultry	chicken	TN	2016			FDA	jejuni	3						109771	3510	ST-353 complex			23	4	6	1690739	190143	106652	379238	0	30.3
SRS2547805	CVM N16C358	SAMN07633671	SRS2547805	environmental/other		chicken breast	poultry	chicken	TN	2016			FDA	coli	1a						110877	1119	ST-828 complex			118	5	9	1806083	148129	80240	222932	0	30.17
SRS2547806	CVM N16C360	SAMN07633673	SRS2547806	environmental/other		chicken breast	poultry	chicken	TN	2016			FDA	jejuni	3						129805	3515	ST-353 complex			18	3	6	1700672	221966	130510	431046	0	31.3
SRS2547807	CVM N16C359	SAMN07633672	SRS2547807	environmental/other		chicken breast	poultry	chicken	TN	2016			FDA	jejuni	3						20468	7634				25	2	5	1623893	297030	115694	543305	0	30.45
SRS2547808	CVM N16C361	SAMN07633674	SRS2547808	environmental/other		Chicken Wings	poultry	chicken	TN	2016			FDA	coli	1a						110424	829	ST-828 complex			29	3	6	1725810	209253	130508	390593	0	31.33
SRS2547809	CVM N16C362	SAMN07633675	SRS2547809	environmental/other		Chicken Legs	poultry	chicken	TN	2016			FDA	coli	1a						25749	10458	ST-828 complex			24	3	5	1704105	225977	103213	553991	0	30.38
SRS2547810	CVM N16C363	SAMN07633676	SRS2547810	environmental/other		Chicken Wings	poultry	chicken	TN	2016			FDA	jejuni	1						19419	45	ST-45 complex			60	7	14	1734839	87109	45804	235121	0	31.31
SRS2547834	CVM N16C389	SAMN07633700	SRS2547834	environmental/other		ground turkey	poultry	turkey	PA	2016			FDA	jejuni	3						25488	50	ST-21 complex			38	5	10	1733352	102861	86855	298849	0	30.23
SRS2547835	CVM N16C391	SAMN07633702	SRS2547835	environmental/other		chicken breast	poultry	chicken	PA	2016			FDA	jejuni	3							353	ST-353 complex			36	3	6	1683664	201583	130285	493252	0	31.34
SRS2547836	CVM N16C390	SAMN07633701	SRS2547836	environmental/other		Chicken Legs	poultry	chicken	PA	2016			FDA	jejuni	3						19510	353	ST-353 complex			110	6	12	1835002	102529	48659	309097	0	30.19
SRS2547837	CVM N16C392	SAMN07633703	SRS2547837	environmental/other		Chicken Legs	poultry	chicken	PA	2016			FDA	jejuni	3						53704	22	ST-22 complex			32	2	5	1685097	297258	116691	604713	0	30.46
SRS2547838	CVM N16C393	SAMN07633704	SRS2547838	environmental/other		chicken breast	poultry	chicken	PA	2016			FDA	jejuni	3						102891	353	ST-353 complex			31	5	9	1719222	138365	102059	289925	0	30.25
SRS2547840	CVM N16C394	SAMN07633705	SRS2547840	environmental/other		chicken breast	poultry	chicken	TN	2016			FDA	coli	1a						110086	1614	ST-828 complex			44	4	8	1687886	190781	89832	279359	0	30.45
SRS2547841	CVM N16C396	SAMN07633707	SRS2547841	environmental/other		chicken breast	poultry	chicken	TN	2016			FDA	jejuni	3						109408	460	ST-460 complex			151	12	26	1877631	47893	21667	140737	0	31.05
SRS2547842	CVM N16C397	SAMN07633708	SRS2547842	environmental/other		Chicken Thighs	poultry	chicken	TN	2016			FDA	jejuni	3						109287	464	ST-464 complex			41	7	11	1766265	112810	82640	178389	0	30.24
SRS2547843	CVM N16C395	SAMN07633706	SRS2547843	environmental/other		Chicken Thighs	poultry	chicken	TN	2016			FDA	coli	1a						110828	1063	ST-828 complex			33	5	9	1703485	143791	89580	305920	0	30.37
SRS2547844	CVM N16C398	SAMN07633709	SRS2547844	environmental/other		chicken breast	poultry	chicken	TN	2016			FDA	jejuni	3						109286	9062	ST-353 complex			93	6	11	1815291	103512	56157	301210	0	30.19
SRS2547845	CVM N16C399	SAMN07633710	SRS2547845	environmental/other		chicken breast	poultry	chicken	TN	2016			FDA	jejuni	3						109287	464	ST-464 complex			81	2	5	1822878	307587	81644	710266	0	30.22
SRS2547846	CVM N16C400	SAMN07633711	SRS2547846	environmental/other		ground turkey	poultry	turkey	TN	2016			FDA	jejuni	3						109408	460	ST-460 complex			99	5	10	1819101	114474	78833	289629	0	30.2
SRS2547952	CVM N16C514	SAMN07633819	SRS2547952	environmental/other		Chicken Legs	poultry	chicken	PA	2016			FDA	jejuni	3						52821	1839				163	16	35	1813959	33180	17967	103159	0	30.24
SRS2547955	CVM N16C515	SAMN07633820	SRS2547955	environmental/other		chicken breast	poultry	chicken	PA	2016			FDA	jejuni	3						31	10356	ST-353 complex			68	5	10	1738261	154676	66417	216523	0	31.23
SRS2547956	CVM N16C516	SAMN07633821	SRS2547956	environmental/other		Chicken Legs	poultry	chicken	PA	2016			FDA	jejuni	3						16690	2862	ST-21 complex			96	6	10	1796881	128241	99035	188126	0	30.12
SRS2547957	CVM N16C519	SAMN07633824	SRS2547957	environmental/other		chicken breast	poultry	chicken	TN	2016			FDA	jejuni	3						109768	939	ST-353 complex			86	4	7	1823032	162981	84928	420704	0	31.11
SRS2547958	CVM N16C517	SAMN07633822	SRS2547958	environmental/other		ground turkey	poultry	turkey	PA	2016			FDA	jejuni	3						31	3515	ST-353 complex			70	8	17	1766647	73168	35192	168051	0	30.27
SRS2547959	CVM N16C518	SAMN07633823	SRS2547959	environmental/other		ground turkey	poultry	turkey	PA	2016			FDA	coli	1a						53555	1050	ST-828 complex			16	2	5	1640064	218079	96614	646851	0	30.45
SRS2547960	CVM N16C522	SAMN07633827	SRS2547960	environmental/other		chicken breast	poultry	chicken	TN	2016			FDA	coli	1a						114152	1119	ST-828 complex			132	7	17	1874654	97163	29120	255689	0	31.07
SRS2547961	CVM N16C520	SAMN07633825	SRS2547961	environmental/other		chicken breast	poultry	chicken	TN	2016			FDA	jejuni	3						17057	11348	ST-353 complex			22	4	7	1697382	166927	103301	329325	0	31.33
SRS2547962	CVM N16C521	SAMN07633826	SRS2547962	environmental/other		chicken breast	poultry	chicken	TN	2016			FDA	coli	1a						33079	899	ST-828 complex			35	4	7	1616442	151961	87998	336478	0	30.46
SRS2547963	CVM N16C523	SAMN07633828	SRS2547963	environmental/other		Chicken Legs	poultry	chicken	TN	2016			FDA	jejuni	3						19522	4370	ST-353 complex			42	6	10	1670252	103168	80954	188287	0	30.39
SRS2547964	CVM N16C524	SAMN07633829	SRS2547964	environmental/other		chicken breast	poultry	chicken	TN	2016			FDA	jejuni	3						52799	3735	ST-353 complex			45	3	6	1747880	189858	144330	481182	0	30.18
SRS2547965	CVM N16C525	SAMN07633830	SRS2547965	environmental/other		chicken breast	poultry	chicken	TN	2016			FDA	coli	1a						57824	1050	ST-828 complex			39	3	6	1710930	259216	155030	329902	0	30.27
SRS2547967	CVM N16C526	SAMN07633831	SRS2547967	environmental/other		chicken breast	poultry	chicken	TN	2016			FDA	jejuni	3						19522	4370	ST-353 complex			33	5	8	1610199	147082	90261	230438	0	30.49
SRS2552933	FSIS11704151	SAMN07715858	SRS2552933	environmental/other		raw intact chicken	poultry	chicken	PA	2017			USDA-FSIS	jejuni	3						19444	464	ST-464 complex			54	4	7	1769242	187634	108922	353977	0	30.21
SRS2566989	FSIS11704179	SAMN07738562	SRS2566989	environmental/other		animal-cattle-dairy cow	cattle		PA	2017			USDA-FSIS	jejuni	1						17021	45	ST-45 complex			42	6	11	1738551	90485	78352	277883	0	31.28
SRS2566998	FSIS11704189	SAMN07738572	SRS2566998	environmental/other		animal-swine-market swine	swine		PA	2017			USDA-FSIS	coli	1a						130058	1058	ST-828 complex			48	4	7	1811908	149773	100489	543723	0	30.18
SRS2576756	PNUSAC002876	SAMN07760945	SRS2576756	clinical	Human	stool			TN	2017	8			jejuni	3						17018	48	ST-48 complex			53	5	8	1711570	150543	103727	297114	0	30.23
SRS2576757	PNUSAC002875	SAMN07760944	SRS2576757	clinical	Human	stool			TN	2017	8			jejuni	3						17018	48	ST-48 complex			166	10	21	1867771	60998	26455	174698	0	31.09
SRS2581456	FSIS21720316	SAMN07774195	SRS2581456	environmental/other		raw intact chicken	poultry	chicken	TN	2017			USDA-FSIS	jejuni	3						475	50	ST-21 complex			28	4	7	1723560	182065	139977	287525	0	30.26
SRS2583710	FSIS11704341	SAMN07775149	SRS2583710	environmental/other		animal-swine-market swine	swine		PA	2017			USDA-FSIS	coli	1a						110829	11662	ST-828 complex			49	4	6	1710809	180127	118513	316796	0	30.23
SRS2583735	FSIS11704481	SAMN07775171	SRS2583735	environmental/other		animal-cattle-dairy cow	cattle		PA	2017			USDA-FSIS	jejuni	3						4075	459	ST-42 complex			46	3	6	1815470	181446	100439	543723	0	30.17
SRS2583745	FSIS11704323	SAMN07775131	SRS2583745	environmental/other		animal-cattle-steer	cattle		PA	2017			USDA-FSIS	coli	1a						161	827	ST-828 complex			42	3	5	1670727	229656	180355	424522	0	30.27
SRS2583765	FSIS11704345	SAMN07775153	SRS2583765	environmental/other		animal-swine-market swine	swine		PA	2017			USDA-FSIS	coli	1a						111873					44	5	10	1732682	113848	95502	324358	0	30.29
SRS2583770	FSIS11704342	SAMN07775150	SRS2583770	environmental/other		animal-swine-sow	swine		PA	2017			USDA-FSIS	coli	1a						110832	9527	ST-828 complex			36	6	11	1742408	115916	89927	187550	0	30.35
SRS2583771	FSIS11704344	SAMN07775152	SRS2583771	environmental/other		animal-cattle-steer	cattle		PA	2017			USDA-FSIS	jejuni	1						17021	45	ST-45 complex			176	5	10	1871411	118170	72280	285600	0	30.18
SRS2583779	FSIS11704465	SAMN07775162	SRS2583779	environmental/other		chicken carcass	poultry	chicken	PA	2017			USDA-FSIS	jejuni	3						16690	2862	ST-21 complex			33	5	9	1729881	114011	97779	289761	0	30.29
SRS2635734	FSIS21720408	SAMN07839438	SRS2635734	environmental/other		raw intact chicken	poultry	chicken	TN	2017			USDA-FSIS	jejuni	1						112491	267	ST-283 complex			92	5	10	1876844	140120	52684	293746	0	30.99
SRS2635735	FSIS21720409	SAMN07839439	SRS2635735	environmental/other		raw intact chicken	poultry	chicken	TN	2017			USDA-FSIS	jejuni	3						58135					119	5	9	1933768	140642	63198	389451	0	31
SRS2672111	FSIS11704528	SAMN08000909	SRS2672111	environmental/other		animal-cattle-dairy cow	cattle		PA	2017			USDA-FSIS	jejuni	3						111408	824	ST-257 complex			107	4	9	1798119	157639	79452	318715	0	30.13
SRS2672131	FSIS11704515	SAMN08000896	SRS2672131	environmental/other		animal-cattle-dairy cow	cattle		PA	2017			USDA-FSIS	jejuni	3						53692	806	ST-21 complex			25	3	6	1768109	221966	130510	430795	0	31.21
SRS2672149	FSIS11704357	SAMN08000861	SRS2672149	environmental/other		animal-cattle-dairy cow	cattle		PA	2017			USDA-FSIS	jejuni	3						53588	806	ST-21 complex			53	4	7	1805232	188225	107316	281530	0	30.3
SRS2672204	B1723901-2; CFSAN071421	SAMN08001110	SRS2672204	environmental/other		puppy stool (Canis lupus familiaris)	pet	dog/puppy	PA	2017	9	14	PA Dept. of Health	upsaliensis	n/a	upsaliensis	upsaliensis							unknown		30	4	7	1761509	190045	148514	288419	0	30.28
SRS2672205	B1723901-1; CFSAN071420	SAMN08001074	SRS2672205	environmental/other		puppy stool (Canis lupus familiaris)	pet	dog/puppy	PA	2017	9	14	PA Dept. of Health	jejuni	3							22	ST-22 complex			82	6	10	1878939	112776	96534	265036	0	30.97
SRS2707076	FSIS11705619	SAMN08051516	SRS2707076	environmental/other		animal-cattle-beef cow	cattle		PA	2017			USDA-FSIS	coli	1a							829	ST-828 complex			29	4	6	1770279	188310	183909	359728	0	30.3
SRS2707078	FSIS11705786	SAMN08051556	SRS2707078	environmental/other		animal-swine-market swine	swine		PA	2017			USDA-FSIS	coli	1a						111281	1058	ST-828 complex			62	6	12	1696668	93460	46651	208894	0	30.26
SRS2707090	FSIS11705589	SAMN08051489	SRS2707090	environmental/other		raw intact chicken	poultry	chicken	PA	2017			USDA-FSIS	jejuni	3						109436	11017	ST-464 complex			37	4	8	1603211	184992	81958	235802	0	30.46
SRS2707210	FSIS11705624	SAMN08051519	SRS2707210	environmental/other		animal-cattle-steer	cattle		PA	2017			USDA-FSIS	coli	1a						16448	1068	ST-828 complex			43	5	9	1759249	114686	74695	276610	0	31.21
SRS2733318	FSIS21720656	SAMN08130147	SRS2733318	environmental/other		raw intact chicken	poultry	chicken	PA	2017			USDA-FSIS	jejuni	1						70031	45	ST-45 complex			24	3	6	1646320	197718	117075	357327	0	30.46
SRS2733324	FSIS21720657	SAMN08130148	SRS2733324	environmental/other		comminuted chicken	poultry	chicken	TN	2017			USDA-FSIS	jejuni	3						230	51	ST-443 complex			51	7	13	1648636	83655	50355	195015	0	30.47
SRS2741557	FSIS11705015	SAMN08141416	SRS2741557	environmental/other		animal-cattle-steer	cattle		PA	2017			USDA-FSIS	jejuni	3						4128	22	ST-22 complex			58	8	15	1671103	75684	45534	237255	0	30.42
SRS2741558	FSIS11704714	SAMN08141376	SRS2741558	environmental/other		animal-cattle-steer	cattle		PA	2017			USDA-FSIS	jejuni	3						4041	61	ST-61 complex			54	6	11	1756791	108086	76436	213924	0	31.17
SRS2741562	FSIS11705018	SAMN08141418	SRS2741562	environmental/other		animal-cattle-dairy cow	cattle		PA	2017			USDA-FSIS	jejuni	3						16690	982	ST-21 complex			47	10	19	1645482	55615	38293	129858	0	30.52
SRS2755702	FSIS11705225	SAMN08167593	SRS2755702	environmental/other		animal-cattle-heifer	cattle		PA	2017			USDA-FSIS	coli	1a						16448	1068	ST-828 complex			38	5	10	1656899	117693	76751	256820	0	31.44
SRS2780953	FSIS11704845	SAMN08224437	SRS2780953	environmental/other		chicken carcass	poultry	chicken	PA	2017			USDA-FSIS	jejuni	3						48330	1460	ST-48 complex			44	6	11	1753175	107811	84900	217318	5.7	31.28
SRS2781008	FSIS11705424	SAMN08224418	SRS2781008	environmental/other		animal-swine-sow	swine		TN	2017			USDA-FSIS	coli	1a						57737	828	ST-828 complex			48	6	13	1700417	93594	45765	213211	0	31.28
SRS2781132	FSIS11704755	SAMN08224435	SRS2781132	environmental/other		chicken carcass	poultry	chicken	PA	2017			USDA-FSIS	jejuni	3						19517	52	ST-52 complex			36	5	10	1622445	98947	62919	234857	0	30.45
SRS2796276	FSIS11705811	SAMN08272787	SRS2796276	environmental/other		animal-swine-sow	swine		TN	2017			USDA-FSIS	coli	1a						111726					57	9	17	1806982	77861	32991	185212	0	30.29
SRS2796280	FSIS11705806	SAMN08272782	SRS2796280	environmental/other		animal-cattle-steer	cattle		PA	2017			USDA-FSIS	jejuni	3						52805	806	ST-21 complex			46	7	13	1595428	74170	50369	211799	0	30.45
SRS2796390	FSIS11705809	SAMN08272785	SRS2796390	environmental/other		animal-cattle-heifer	cattle		PA	2017			USDA-FSIS	coli	1a						16448	1068	ST-828 complex			57	7	15	1767255	98691	39380	160498	0	30.23
SRS2815812	FSIS11705916	SAMN08327255	SRS2815812	environmental/other		animal-cattle-steer	cattle		PA	2017			USDA-FSIS	jejuni	1						53655	132	ST-508 complex			83	6	9	1815893	145988	96949	188368	0	30.19
SRS2815828	FSIS11705419	SAMN08327243	SRS2815828	environmental/other		animal-cattle-steer	cattle		PA	2017			USDA-FSIS	jejuni	3						348	8	ST-21 complex			57	7	12	1854220	91170	58588	180775	0	30.16
SRS2815835	FSIS11705915	SAMN08327254	SRS2815835	environmental/other		animal-cattle-dairy cow	cattle		PA	2017			USDA-FSIS	jejuni	3						53588					72	13	25	1699920	43238	22353	118934	0	30.48
SRS2815867	FSIS11706092	SAMN08327290	SRS2815867	environmental/other		animal-swine-market swine	swine		PA	2017			USDA-FSIS	coli	1a						114023	11693	ST-828 complex			62	10	20	1666172	64267	28067	131845	0	34.61
SRS2815893	FSIS11706082	SAMN08327280	SRS2815893	environmental/other		Animal-Turkey-Young Turkey	poultry	turkey	PA	2017			USDA-FSIS	coli	1a						110843	1119	ST-828 complex			67	13	25	1732096	43446	28837	128542	0	30.24
SRS2852160	FSIS11706065	SAMN08289360	SRS2852160	environmental/other		animal-swine-sow	swine		PA	2017			USDA-FSIS	coli	1a						62444	1168				124	22	46	1640388	23497	12041	77450	0	31.59
SRS2853232	FSIS11705951	SAMN08327269	SRS2853232	environmental/other		animal-cattle-dairy cow	cattle		PA	2017			USDA-FSIS	jejuni	3						130125	451	ST-21 complex			43	4	7	1783791	186544	77806	335272	0	31.17
SRS2853526	FSIS11706404	SAMN08362325	SRS2853526	environmental/other		animal-cattle-steer	cattle		PA	2017			USDA-FSIS	jejuni	3						112516	806	ST-21 complex			55	5	10	1704766	101897	63589	321138	0.06	30.23
SRS2853528	FSIS11706257	SAMN08362308	SRS2853528	environmental/other		animal-swine-market swine	swine		PA	2017			USDA-FSIS	coli	1a						130180	1096	ST-828 complex			55	11	20	1699842	54848	41058	141084	0	31.34
SRS2855823	FSIS11706577	SAMN08380157	SRS2855823	environmental/other		animal-cattle-heifer	cattle		PA	2017			USDA-FSIS	coli	1a						16448	1068	ST-828 complex			62	9	18	1610559	56284	36541	168923	0	30.45
SRS2855858	FSIS11706587	SAMN08380167	SRS2855858	environmental/other		animal-cattle-dairy cow	cattle		PA	2017			USDA-FSIS	jejuni	3						58058	61	ST-61 complex			38	6	10	1629074	115167	73264	177345	0	30.33
SRS2855874	FSIS11706573	SAMN08380153	SRS2855874	environmental/other		animal-cattle-dairy cow	cattle		PA	2017			USDA-FSIS	jejuni	1						112356	177	ST-177 complex			56	6	11	1652359	97523	46022	310641	0	30.49
SRS2855902	FSIS11706395	SAMN08370019	SRS2855902	environmental/other		chicken carcass	poultry	chicken	PA	2017			USDA-FSIS	jejuni	3						111451	353	ST-353 complex			45	10	19	1690660	67904	37480	140080	5.86	30.32
SRS2855944	FSIS11706393	SAMN08370017	SRS2855944	environmental/other		raw intact chicken	poultry	chicken	TN	2017			USDA-FSIS	jejuni	3						48304	51	ST-443 complex			49	5	9	1703428	135316	85315	259334	0	30.4
SRS2855951	FSIS11706424	SAMN08370023	SRS2855951	environmental/other		animal-swine-sow	swine		TN	2017			USDA-FSIS	coli	1a						16448	1068	ST-828 complex			37	5	9	1714542	130249	83567	271792	0	31.27
SRS2855957	FSIS11706445	SAMN08370040	SRS2855957	environmental/other		animal-swine-sow	swine		PA	2017			USDA-FSIS	coli	1a						112004	1113	ST-828 complex			50	4	8	1686578	184210	86667	273831	0	30.39
SRS2855960	FSIS11706418	SAMN08380197	SRS2855960	environmental/other		Animal-Turkey-Young Turkey	poultry	turkey	PA	2017			USDA-FSIS	coli	1a						118406	3262	ST-828 complex			95	10	22	1770422	58747	21631	140753	0	31.29
SRS2856165	FSIS11706471	SAMN08380223	SRS2856165	environmental/other		animal-cattle-dairy cow	cattle		PA	2017			USDA-FSIS	coli	1a						111886	825	ST-828 complex			21	3	5	1641271	210397	175238	358876	0	30.48
SRS2856166	FSIS11706600	SAMN08380229	SRS2856166	environmental/other		animal-cattle-steer	cattle		PA	2017			USDA-FSIS	jejuni	3						19460	1244	ST-61 complex			40	7	12	1700868	102098	53341	227328	0	31.3
SRS2856167	FSIS11706456	SAMN08380208	SRS2856167	environmental/other		animal-swine-market swine	swine		PA	2017			USDA-FSIS	coli	1a						111281	1058	ST-828 complex			27	4	8	1794297	116267	90335	360715	0	30.31
SRS2857900	FSIS11706245	SAMN08362300	SRS2857900	environmental/other		animal-swine-market swine	swine		PA	2017			USDA-FSIS	coli	1a						112002	5377	ST-828 complex			44	5	10	1665529	110431	73450	272033	0	31.33
SRS2860172	FSIS11706574	SAMN08380154	SRS2860172	environmental/other		animal-cattle-dairy cow	cattle		PA	2017			USDA-FSIS	jejuni	3						111418	806	ST-21 complex			56	7	15	1658220	83584	43739	209833	0	30.46
SRS2860176	FSIS11706578	SAMN08380158	SRS2860176	environmental/other		animal-cattle-steer	cattle		PA	2017			USDA-FSIS	jejuni	3						53603	459	ST-42 complex			35	4	8	1622214	175420	98273	288112	0	30.46
SRS2861185	FSIS11705816	SAMN08386903	SRS2861185	environmental/other		animal-cattle-dairy cow	cattle		PA	2017			USDA-FSIS	jejuni	1						109795	11713				66	10	19	1672968	48848	38206	142684	0	30.43
SRS2861195	FSIS11706266	SAMN08386913	SRS2861195	environmental/other		raw intact chicken	poultry	chicken	TN	2017			USDA-FSIS	jejuni	3						109796	464	ST-464 complex			44	5	9	1787940	141579	68893	276218	0	31.11
SRS2861202	FSIS11706563	SAMN08386921	SRS2861202	environmental/other		chicken carcass	poultry	chicken	PA	2017			USDA-FSIS	jejuni	1						436	267	ST-283 complex			100	5	11	1817868	123095	52322	282046	0	31.17
SRS2898288	FSIS11807178	SAMN08437383	SRS2898288	environmental/other		animal-cattle-dairy cow	cattle		PA	2017			USDA-FSIS	jejuni	3						19466	922				52	8	17	1729919	65787	36803	255034	0	31.23
SRS2898312	FSIS11807078	SAMN08437354	SRS2898312	environmental/other		animal-cattle-steer	cattle		PA	2017			USDA-FSIS	jejuni	2						112249	934				43	6	10	1757426	125184	90149	185012	0	30.3
SRS2898328	FSIS11807247	SAMN08437419	SRS2898328	environmental/other		animal-cattle-dairy cow	cattle		PA	2017			USDA-FSIS	jejuni	3							982	ST-21 complex			27	4	7	1714073	180892	115685	295138	0	30.43
SRS2898347	FSIS11807199	SAMN08437404	SRS2898347	environmental/other		animal-cattle-dairy cow	cattle		PA	2017			USDA-FSIS	jejuni	1						112146	177	ST-177 complex			62	6	10	1772035	110749	84398	221662	0	31.12
SRS2898349	FSIS11807245	SAMN08437417	SRS2898349	environmental/other		animal-cattle-dairy cow	cattle		PA	2017			USDA-FSIS	coli	1a						25749	10458	ST-828 complex			27	4	7	1751906	164151	83259	349811	0	31.24
SRS2902799	FSIS11706731	SAMN08447512	SRS2902799	environmental/other		animal-cattle-steer	cattle		PA	2017			USDA-FSIS	jejuni	1						434	137	ST-45 complex			32	6	10	1686442	99540	82003	285637	0	30.33
SRS2902830	FSIS11807045	SAMN08447607	SRS2902830	environmental/other		animal-cattle-steer	cattle		PA	2017			USDA-FSIS	jejuni	3						4075	459	ST-42 complex			24	5	8	1611966	150216	101632	211051	0	30.36
SRS2902877	FSIS11706929	SAMN08447578	SRS2902877	environmental/other		animal-cattle-dairy cow	cattle		PA	2017			USDA-FSIS	jejuni	3						52765	8	ST-21 complex			49	6	10	1691031	119471	102327	190036	0	30.26
SRS2902885	FSIS11706936	SAMN08447584	SRS2902885	environmental/other		animal-cattle-dairy cow	cattle		TN	2017			USDA-FSIS	jejuni	1						112520	45	ST-45 complex			31	3	6	1713038	259368	109312	407224	0	30.29
SRS2902893	FSIS11706723	SAMN08447505	SRS2902893	environmental/other		animal-swine-sow	swine		TN	2017			USDA-FSIS	coli	1a						16448	1068	ST-828 complex			33	4	8	1738694	164152	96297	349491	0	31.25
SRS2902922	FSIS1703800	SAMN08447635	SRS2902922	environmental/other		animal-cattle-heifer	cattle		PA	2017			USDA-FSIS	jejuni	3						130171	61	ST-61 complex			48	8	14	1672611	89988	45587	146058	0	31.32
SRS2902948	FSIS11706928	SAMN08447577	SRS2902948	environmental/other		animal-cattle-dairy cow	cattle		PA	2017			USDA-FSIS	jejuni	3						130170	806	ST-21 complex			87	11	22	1785109	48785	29779	176784	0	31.18
SRS2932368	FSIS11706220	SAMN08500520	SRS2932368	environmental/other		animal-cattle-dairy cow	cattle		PA	2017			USDA-FSIS	jejuni	3						4075	459	ST-42 complex			85	6	10	1843559	129855	81240	265962	0	31.09
SRS2932376	FSIS11807071	SAMN08500533	SRS2932376	environmental/other		animal-cattle-dairy cow	cattle		PA	2017			USDA-FSIS	jejuni	3						553	42	ST-42 complex			60	8	17	1697466	67009	37273	175548	0	30.29
SRS2932410	FSIS11706221	SAMN08500521	SRS2932410	environmental/other		animal-cattle-beef cow	cattle		PA	2017			USDA-FSIS	jejuni	3						130055	922				42	3	6	1748354	254653	121953	360203	0	31.23
SRS2971539	FSIS11705933	SAMN08554024	SRS2971539	environmental/other		animal-cattle-dairy cow	cattle		PA	2017			USDA-FSIS	jejuni	1						17021	45	ST-45 complex			72	7	14	1771077	88571	48783	253711	0	31.1
SRS2971546	FSIS11807466	SAMN08554040	SRS2971546	environmental/other		animal-swine-market swine	swine		PA	2018			USDA-FSIS	coli	1a						114039	10788	ST-828 complex			34	5	9	1820379	156764	86755	332408	0	30.25
SRS2971552	FSIS11705822	SAMN08554023	SRS2971552	environmental/other		animal-cattle-dairy cow	cattle		PA	2017			USDA-FSIS	coli	1a						57722	887	ST-828 complex			61	6	12	1650282	89224	52272	216832	0	30.55
SRS2971564	FSIS11807463	SAMN08554037	SRS2971564	environmental/other		Animal-Turkey-Young Turkey	poultry	turkey	PA	2018			USDA-FSIS	coli	1a						99517	829	ST-828 complex			35	5	10	1578151	134407	60059	184907	0	30.41
SRS2972800	FSIS21821058	SAMN08555385	SRS2972800	environmental/other		raw intact chicken	poultry	chicken	PA	2018			USDA-FSIS	coli	1a						57824	1050	ST-828 complex			53	5	9	1698941	120098	92426	280347	0.06	30.23
SRS2974291	FSIS11807505	SAMN08558072	SRS2974291	environmental/other		animal-cattle-dairy cow	cattle		PA	2018			USDA-FSIS	jejuni	3						19506	2038	ST-21 complex			27	4	7	1633928	184121	118768	225604	0	30.37
SRS2974301	FSIS11807501	SAMN08558068	SRS2974301	environmental/other		animal-cattle-dairy cow	cattle		PA	2018			USDA-FSIS	jejuni	3						112363	806	ST-21 complex			60	10	17	1630436	58967	46869	132848	0	30.45
SRS2974333	FSIS11807648	SAMN08558114	SRS2974333	environmental/other		animal-swine-market swine	swine		PA	2018			USDA-FSIS	coli	1a						111888					61	4	8	1767386	161071	85547	322724	0	30.14
SRS2992377	FSIS11807663	SAMN08581789	SRS2992377	environmental/other		animal-swine-sow	swine		PA	2018			USDA-FSIS	coli	1a						118723	3859				37	5	10	1775205	102110	80873	263899	0	30.34
SRS2995609	FSIS11807787	SAMN08595529	SRS2995609	environmental/other		animal-cattle-dairy cow	cattle		PA	2018			USDA-FSIS	jejuni	3						52805	806	ST-21 complex			41	8	14	1630783	74314	49742	159967	0	30.43
SRS2995612	FSIS11807685	SAMN08595523	SRS2995612	environmental/other		animal-cattle-beef cow	cattle		PA	2018			USDA-FSIS	jejuni	3						19466	922				39	5	10	1695316	97358	59008	283013	0	31.34
SRS2995625	FSIS11807784	SAMN08595526	SRS2995625	environmental/other		animal-chicken-young chicken	poultry	chicken	TN	2018			USDA-FSIS	jejuni	3						58025					37	5	10	1593108	126657	57626	226554	0	30.5
SRS2995628	FSIS11807790	SAMN08595532	SRS2995628	environmental/other		animal-cattle-dairy cow	cattle		PA	2018			USDA-FSIS	jejuni	1						3974	45	ST-45 complex			22	4	8	1651468	186723	112709	235590	0	30.47
SRS2995630	FSIS11807794	SAMN08595536	SRS2995630	environmental/other		animal-cattle-dairy cow	cattle		PA	2018			USDA-FSIS	jejuni	3						110611	11746	ST-42 complex			69	13	25	1609984	45648	25265	109782	0	30.54
SRS3008605	FSIS11807837	SAMN08624131	SRS3008605	environmental/other		animal-cattle-heifer	cattle		PA	2018			USDA-FSIS	jejuni	3						19466	922				39	5	9	1687649	153053	97663	203569	0	30.37
SRS3008621	FSIS11807825	SAMN08624119	SRS3008621	environmental/other		animal-swine-sow	swine		PA	2018			USDA-FSIS	coli	1a						62436	1168				38	3	6	1671997	216272	110087	347830	0	31.35
SRS3008624	FSIS11807835	SAMN08624129	SRS3008624	environmental/other		animal-swine-market swine	swine		PA	2018			USDA-FSIS	coli	1a						177	854	ST-828 complex			29	4	8	1724676	132688	89767	392440	0	30.24
SRS3008719	FSIS11807813	SAMN08624108	SRS3008719	environmental/other		animal-cattle-dairy cow	cattle		PA	2018			USDA-FSIS	jejuni	3						53696	353	ST-353 complex			50	8	15	1741168	81802	38455	181009	0	30.4
SRS3008840	FSIS11807841	SAMN08624200	SRS3008840	environmental/other		animal-swine-market swine	swine		PA	2018			USDA-FSIS	coli	1a						109549					32	5	9	1650848	111461	74501	235896	0	30.49
SRS3008848	FSIS11807848	SAMN08624207	SRS3008848	environmental/other		animal-cattle-dairy cow	cattle		PA	2018			USDA-FSIS	jejuni	3						53588	806	ST-21 complex			58	9	17	1669338	74456	35706	157134	0	30.4
SRS3012946	FSIS11807996	SAMN08630014	SRS3012946	environmental/other		animal-cattle-steer	cattle		PA	2018			USDA-FSIS	jejuni	3						348					33	3	6	1636673	197499	113399	369919	0	30.39
SRS3030525	FSIS11808015	SAMN08663296	SRS3030525	environmental/other		animal-cattle-heifer	cattle		PA	2018			USDA-FSIS	jejuni	3						52817	2862	ST-21 complex			36	5	8	1642219	153197	63305	246974	0	30.5
SRS3030551	FSIS11808004	SAMN08663287	SRS3030551	environmental/other		animal-cattle-dairy cow	cattle		PA	2018			USDA-FSIS	jejuni	3						130129	929	ST-257 complex			42	4	7	1713112	141724	110036	357544	0	31.29
SRS3050803	FSIS11808240	SAMN08719199	SRS3050803	environmental/other		animal-cattle-dairy cow	cattle		PA	2018			USDA-FSIS	jejuni	3						110271	806	ST-21 complex			45	4	8	1690918	163736	60922	349212	0	31.36
SRS3051670	FSIS11808231	SAMN08719190	SRS3051670	environmental/other		animal-cattle-beef cow	cattle		PA	2018			USDA-FSIS	jejuni	3						186					39	4	9	1803397	161973	67793	346464	0	31.12
SRS3051674	FSIS11808232	SAMN08719191	SRS3051674	environmental/other		animal-cattle-steer	cattle		PA	2018			USDA-FSIS	jejuni	3						19466	922				127	9	20	1891035	59598	32395	215784	0	30.89
SRS3051694	FSIS11808236	SAMN08719195	SRS3051694	environmental/other		animal-chicken-young chicken	poultry	chicken	TN	2018			USDA-FSIS	coli	1b						111806	4360	ST-1150 complex			24	3	6	1697598	184566	116491	408224	0	30.46
SRS3077978	FSIS11808422	SAMN08767302	SRS3077978	environmental/other		animal-swine-sow	swine		PA	2018			USDA-FSIS	coli	1a						110094	1096	ST-828 complex			27	4	8	1727864	177711	90143	295101	0	30.38
SRS3077987	FSIS11808404	SAMN08767286	SRS3077987	environmental/other		animal-cattle-beef cow	cattle		PA	2018			USDA-FSIS	jejuni	3						186	929	ST-257 complex			31	3	6	1715899	226946	110355	349558	0	31.26
SRS3077997	FSIS11808432	SAMN08767312	SRS3077997	environmental/other		animal-cattle-dairy cow	cattle		PA	2018			USDA-FSIS	jejuni	3						16690	982	ST-21 complex			49	3	5	1761755	300392	109647	396183	0	31.2
SRS3078002	FSIS11808434	SAMN08767314	SRS3078002	environmental/other		animal-cattle-dairy cow	cattle		PA	2018			USDA-FSIS	jejuni	3						16869	6647	ST-49 complex			43	7	12	1708302	104847	68160	180815	0	30.41
SRS3086814	FSIS21821223	SAMN08786129	SRS3086814	environmental/other		raw intact chicken	poultry	chicken	PA	2018			USDA-FSIS	jejuni	3						31	3515	ST-353 complex			45	6	10	1635604	113992	76655	185020	0	30.41
SRS3086815	FSIS21821225	SAMN08786131	SRS3086815	environmental/other		raw intact chicken	poultry	chicken	TN	2018			USDA-FSIS	jejuni	3						230	51	ST-443 complex			30	5	8	1635736	131662	101181	215766	0	30.38
SRS3097719	FSIS11808437	SAMN08801789	SRS3097719	environmental/other		animal-cattle-dairy cow	cattle		PA	2018			USDA-FSIS	jejuni	3						16869	6647	ST-49 complex			52	7	14	1611164	81634	33280	170814	0	30.47
SRS3106610	FSIS11808609	SAMN08816085	SRS3106610	environmental/other		animal-swine-market swine	swine		TN	2018			USDA-FSIS	coli	1a						110471	1058	ST-828 complex			62	8	15	1709486	74182	47170	151397	0	30.48
SRS3106625	FSIS11808613	SAMN08816089	SRS3106625	environmental/other		animal-swine-sow	swine		TN	2018			USDA-FSIS	coli	1a						114062	11685				34	3	6	1685887	197498	113514	371437	0	30.36
SRS3115918	PNUSAC003958	SAMN08849549	SRS3115918	clinical	Human	stool			TN	2018	1		CDC	coli	1a						130001	11048	ST-828 complex			22	3	6	1697307	236234	129164	371343	0	31.22
SRS3115919	PNUSAC003955	SAMN08849552	SRS3115919	clinical	Human	stool			TN	2018	1		CDC	jejuni	3						118539	460	ST-460 complex			39	4	7	1751768	175855	138614	271634	0	31.29
SRS3115922	PNUSAC003960	SAMN08849546	SRS3115922	clinical	Human	stool			TN	2018	2		CDC	jejuni	3						38846	460	ST-460 complex			97	7	12	1808004	100240	64082	182049	0	30.18
SRS3115927	PNUSAC003957	SAMN08849547	SRS3115927	clinical	Human	stool			TN	2018	1		CDC	jejuni	3						114486	9109	ST-49 complex			44	5	11	1708106	89189	55338	273414	0	31.27
SRS3115928	PNUSAC003956	SAMN08849551	SRS3115928	clinical	Human	stool			TN	2018	1		CDC	jejuni	3						17018	48	ST-48 complex			53	8	14	1837409	102024	55299	164887	0	30.3
SRS3115929	PNUSAC003858	SAMN08849554	SRS3115929	clinical	Human	stool			TN	2018	1		CDC	jejuni	1						33060	2109	ST-45 complex			51	6	12	1619374	87321	46076	218761	0	30.48
SRS3115930	PNUSAC003859	SAMN08849550	SRS3115930	clinical	Human	stool			TN	2018	1		CDC	jejuni	1						3491	2109	ST-45 complex			65	6	14	1691845	89212	39692	302562	0	30.46
SRS3115933	PNUSAC003961	SAMN08849545	SRS3115933	clinical	Human	serum			TN	2018	2		CDC	jejuni	1						19446	137	ST-45 complex			47	8	16	1654536	85415	46189	129093	0	30.38
SRS3115936	PNUSAC003959	SAMN08849548	SRS3115936	clinical	Human	stool			TN	2018	1		CDC	jejuni	1						118541	3889	ST-179 complex			29	5	9	1705434	118542	87420	301000	0	30.43
SRS3115938	PNUSAC003953	SAMN08849555	SRS3115938	clinical	Human	stool			TN	2018	1		CDC	jejuni	3						443	21	ST-21 complex			31	4	8	1766093	153231	100173	401310	0	30.23
SRS3115939	PNUSAC003952	SAMN08849556	SRS3115939	clinical	Human				TN	2017	12		CDC	jejuni	3						17018	48	ST-48 complex			30	4	7	1635910	182546	114916	285826	0	30.39
SRS3131276	FSIS11808753	SAMN08873568	SRS3131276	environmental/other		animal-cattle-dairy cow	cattle		PA	2018			USDA-FSIS	coli	1a						19767	902	ST-828 complex			54	6	11	1806729	116846	72273	254969	0	31.07
SRS3131294	FSIS11808751	SAMN08873566	SRS3131294	environmental/other		animal-cattle-dairy cow	cattle		PA	2018			USDA-FSIS	jejuni	3						111202	8	ST-21 complex			88	10	21	1822072	59876	24433	147206	0	30.98
SRS3131366	FSIS11808752	SAMN08873567	SRS3131366	environmental/other		animal-cattle-dairy cow	cattle		PA	2018			USDA-FSIS	coli	1a						19767	902	ST-828 complex			37	7	13	1654933	93668	58469	176224	0	30.38
SRS3131382	FSIS11808761	SAMN08873576	SRS3131382	environmental/other		raw intact chicken	poultry	chicken	TN	2018			USDA-FSIS	coli	1a						53467	899	ST-828 complex			37	4	8	1668250	165140	97961	288099	0	30.42
SRS3153413	FSIS31800304	SAMN08904798	SRS3153413	environmental/other		chicken carcass	poultry	chicken	PA	2018			USDA-FSIS	jejuni	3						102889	222	ST-206 complex			22	3	5	1677952	227467	152672	441769	0	30.39
SRS3158366	FSIS31800315	SAMN08915826	SRS3158366	environmental/other		raw intact chicken	poultry	chicken	TN	2018			USDA-FSIS	coli	1a						110090	829	ST-828 complex			69	9	17	1806868	71267	38473	174840	0	30.23
SRS3167109	FSIS11808010	SAMN08930721	SRS3167109	environmental/other		animal-cattle-dairy cow	cattle		PA	2018			USDA-FSIS	jejuni	3						19506	806	ST-21 complex			48	6	12	1668496	99178	67680	202233	0	30.34
SRS3167113	FSIS11808899	SAMN08930735	SRS3167113	environmental/other		animal-cattle-dairy cow	cattle		PA	2018			USDA-FSIS	jejuni	1						17021	45	ST-45 complex			54	9	17	1664790	68922	37253	151826	0	30.4
SRS3170687	PNUSAC004136	SAMN08935186	SRS3170687	clinical	Human	stool			TN	2018	1		CDC	coli	1a						25749	7818	ST-828 complex			58	7	11	1725210	98971	80564	184413	0	31.3
SRS3170689	PNUSAC004139	SAMN08935184	SRS3170689	clinical	Human	stool			TN	2018	2		CDC	coli	1a						57828	829	ST-828 complex			72	6	12	1730849	90925	47301	264895	0	31.15
SRS3170690	PNUSAC004142	SAMN08935180	SRS3170690	clinical	Human	stool			TN	2018	2		CDC	jejuni	3						17018	48	ST-48 complex			37	4	8	1708926	137706	101256	421677	0	31.33
SRS3170692	PNUSAC004140	SAMN08935182	SRS3170692	clinical	Human	stool			TN	2018	2		CDC	jejuni	3						4128	22	ST-22 complex			37	4	8	1749711	148537	97918	368564	0	30.16
SRS3170693	PNUSAC004144	SAMN08935178	SRS3170693	clinical	Human	stool			TN	2018	2		CDC	jejuni	3						475	50	ST-21 complex			45	5	9	1805520	139882	96994	298180	0	30.18
SRS3170694	PNUSAC004143	SAMN08935179	SRS3170694	clinical	Human	stool			TN	2018	2		CDC	jejuni	3						114502	353	ST-353 complex			28	4	7	1687709	185681	129668	282786	0	30.32
SRS3170695	PNUSAC004141	SAMN08935181	SRS3170695	clinical	Human	stool			TN	2018	2		CDC	jejuni	3						48326	607	ST-607 complex			37	4	7	1692083	184856	103743	381580	0	30.4
SRS3170696	PNUSAC004146	SAMN08935237	SRS3170696	clinical	Human	stool			TN	2018	2		CDC	jejuni	3						17018	48	ST-48 complex			49	8	17	1725212	62306	38405	161643	0	30.47
SRS3170699	PNUSAC004174	SAMN08935228	SRS3170699	clinical	Human	stool			TN	2018	3		CDC	jejuni	1						129365	45	ST-45 complex			46	6	12	1725661	97992	50490	214618	0	30.42
SRS3170701	PNUSAC004145	SAMN08935241	SRS3170701	clinical	Human	stool			TN	2018	2		CDC	jejuni	2						216	6674	ST-403 complex			26	5	8	1634374	153270	110593	206199	0	30.43
SRS3170702	PNUSAC004180	SAMN08935226	SRS3170702	clinical	Human	stool			TN	2018	3		CDC	jejuni	1						33060	2109	ST-45 complex			71	5	8	1857095	155705	107137	305449	0	30.14
SRS3170703	PNUSAC004171	SAMN08935230	SRS3170703	clinical	Human	Rectal Swab			TN	2018	3		CDC	jejuni	3						129437	4624	ST-49 complex			18	4	7	1747964	189698	106655	230435	0	30.39
SRS3170705	PNUSAC004173	SAMN08935229	SRS3170705	clinical	Human	blood			TN	2018	3		CDC	jejuni	1						129474	2866				24	3	6	1646167	197858	116691	363153	0	30.46
SRS3170707	PNUSAC004169	SAMN08935231	SRS3170707	clinical	Human	stool			TN	2018	2		CDC	jejuni	3						112625	3609	ST-48 complex			29	4	8	1709273	162806	72942	349266	0	31.27
SRS3170709	PNUSAC004147	SAMN08935235	SRS3170709	clinical	Human	stool			TN	2018	2		CDC	jejuni	1						139	508	ST-508 complex			39	6	11	1789795	101614	56990	230010	0	30.31
SRS3170712	PNUSAC004148	SAMN08935233	SRS3170712	clinical	Human	stool			TN	2018	2		CDC	jejuni	1						423	45	ST-45 complex			24	4	7	1665000	162805	95978	331866	0	31.33
SRS3170713	PNUSAC004179	SAMN08935227	SRS3170713	clinical	Human	stool			TN	2018	3		CDC	jejuni	1						110186	45	ST-45 complex			39	7	12	1773673	107036	53130	185298	0	31.23
SRS3172248	FSIS11809022	SAMN08930650	SRS3172248	environmental/other		animal-cattle-dairy cow	cattle		PA	2018			USDA-FSIS	jejuni	3							5161	ST-61 complex			32	5	8	1709941	155198	104223	260926	0	30.34
SRS3172251	FSIS11809016	SAMN08930644	SRS3172251	environmental/other		animal-cattle-steer	cattle		PA	2018			USDA-FSIS	jejuni	3						130137	459	ST-42 complex			27	5	9	1675710	129147	83447	257708	0	31.37
SRS3172253	FSIS11809011	SAMN08930639	SRS3172253	environmental/other		animal-swine-sow	swine		PA	2018			USDA-FSIS	coli	1a						57820	828	ST-828 complex			27	5	9	1853579	149179	90296	295103	0	30.27
SRS3172259	FSIS11809005	SAMN08930633	SRS3172259	environmental/other		animal-swine-sow	swine		TN	2018			USDA-FSIS	coli	1a						114066	1117	ST-828 complex			57	5	8	1701728	173656	95008	235732	0	30.4
SRS3172263	FSIS11809015	SAMN08930643	SRS3172263	environmental/other		animal-swine-sow	swine		TN	2018			USDA-FSIS	coli	1a						13	829	ST-828 complex			30	3	6	1747649	265754	106378	396461	0	31.18
SRS3172264	FSIS11809014	SAMN08930642	SRS3172264	environmental/other		animal-cattle-dairy cow	cattle		PA	2018			USDA-FSIS	jejuni	3						16773	2083				26	3	6	1639698	209287	130341	377303	0	31.38
SRS3207209	FSIS11809178	SAMN08967052	SRS3207209	environmental/other		animal-cattle-dairy cow	cattle		PA	2018			USDA-FSIS	jejuni	3						48306	459	ST-42 complex			34	4	6	1648925	184855	113713	381139	0	30.46
SRS3207212	FSIS11809172	SAMN08967046	SRS3207212	environmental/other		animal-cattle-heifer	cattle		PA	2018			USDA-FSIS	coli	1a						16448	1068	ST-828 complex			47	4	9	1612433	151404	60999	312111	0	30.5
SRS3207213	FSIS11809171	SAMN08967045	SRS3207213	environmental/other		animal-cattle-steer	cattle		PA	2018			USDA-FSIS	coli	1a						111711	1068	ST-828 complex			41	4	8	1635633	154721	100758	371578	0	30.43
SRS3214745	PNUSAC004178	SAMN08976116	SRS3214745	clinical	Human	stool			TN	2018	3		CDC	jejuni	3						119534	2132	ST-353 complex			42	5	9	1698163	148475	108402	188154	0	30.29
SRS3214751	PNUSAC004177	SAMN08976117	SRS3214751	clinical	Human	Rectal Swab			TN	2018	3		CDC	jejuni	3						129440	61	ST-61 complex			83	5	10	1877468	120899	85517	283991	0	30.15
SRS3214754	PNUSAC004220	SAMN08976121	SRS3214754	clinical	Human	stool			TN	2018	2		CDC	jejuni	3						25490	22	ST-22 complex			28	3	6	1647109	198118	116981	381049	6.01	30.46
SRS3214758	PNUSAC004176	SAMN08976118	SRS3214758	clinical	Human	stool			TN	2018	3		CDC	jejuni	3						25731	353	ST-353 complex			27	4	6	1626100	207256	185167	247658	0	30.47
SRS3214783	PNUSAC004221	SAMN08976120	SRS3214783	clinical	Human	Rectal Swab			TN	2018	2		CDC	jejuni	3						475	50	ST-21 complex			50	4	7	1775093	160795	105979	321526	0	30.16
SRS3214793	PNUSAC004181	SAMN08976143	SRS3214793	clinical	Human	stool			TN	2018	3		CDC	jejuni	3						112532	3644				24	5	9	1727140	138292	92262	297719	0	30.46
SRS3218191	FSIS11809344	SAMN08981366	SRS3218191	environmental/other		animal-cattle-dairy cow	cattle		PA	2018			USDA-FSIS	jejuni	3						25737	1244	ST-61 complex			30	5	10	1612361	103265	64175	233032	0	30.44
SRS3223375	FSIS21821321	SAMN08987273	SRS3223375	environmental/other		raw intact chicken	poultry	chicken	PA	2018			USDA-FSIS	jejuni	3						63028	9518	ST-607 complex			20	4	7	1684676	195348	141485	254100	0	30.41
SRS3236088	FSIS11809353	SAMN09004629	SRS3236088	environmental/other		animal-cattle-steer	cattle		TN	2018			USDA-FSIS	jejuni	3						111000	806	ST-21 complex			38	6	10	1628975	104893	83464	195562	6.02	30.47
SRS3236140	FSIS11809333	SAMN09004626	SRS3236140	environmental/other		animal-swine-market swine	swine		PA	2018			USDA-FSIS	coli	1a						110870	11460	ST-828 complex			42	4	8	1658420	165380	90162	278186	0	30.43
SRS3236157	FSIS11809493	SAMN09004642	SRS3236157	environmental/other		animal-swine-sow	swine		PA	2018			USDA-FSIS	coli	1a						112019	11645				48	5	9	1660964	153681	96182	184318	0	30.47
SRS3236168	FSIS11809510	SAMN09004658	SRS3236168	environmental/other		animal-swine-market swine	swine		PA	2018			USDA-FSIS	coli	1a						130123					35	5	9	1632163	103914	93723	216588	0	30.47
SRS3239709	PNUSAC004289	SAMN09008092	SRS3239709	environmental/other	Food	chicken breast	poultry	chicken	TN	2018	3		TN	coli	1a											39	6	10	1688812	115053	83307	220080	0	30.32
SRS3239713	PNUSAC004282	SAMN09008075	SRS3239713	clinical	Human	stool			TN	2018	3		CDC	jejuni	3						109937	6779	ST-353 complex			75	9	18	1792931	75310	38388	171290	0	30.3
SRS3239714	PNUSAC004283	SAMN09008074	SRS3239714	clinical	Human	stool			TN	2018	3		CDC	jejuni	3						31	3515	ST-353 complex			28	5	9	1696303	121865	101979	331786	0	31.21
SRS3239715	PNUSAC004286	SAMN09008071	SRS3239715	clinical	Human	stool			TN	2018	4		CDC	jejuni	3						19502	353	ST-353 complex			23	3	6	1702743	223458	130681	431642	0	31.28
SRS3239735	PNUSAC004287	SAMN09008165	SRS3239735	clinical	Human	stool			TN	2018	4		CDC	jejuni	1						53727	3520	ST-45 complex			32	4	7	1718517	162980	106651	272647	0	31.29
SRS3239738	PNUSAC004175	SAMN09008077	SRS3239738	clinical	Human	stool			TN	2018	3		CDC	jejuni	2						216	6674	ST-403 complex			76	6	12	1780580	101972	63160	212094	0	30.2
SRS3239740	PNUSAC004285	SAMN09008072	SRS3239740	clinical	Human	stool			TN	2018	3		CDC	jejuni	3						17018	48	ST-48 complex			32	5	10	1687509	96963	59777	325155	0	30.53
SRS3239742	PNUSAC004284	SAMN09008073	SRS3239742	clinical	Human	stool			TN	2018	3		CDC	jejuni	3						112258	10068	ST-48 complex			42	6	12	1730948	97740	61411	200252	0	31.29
SRS3258141	PNUSAC004313	SAMN09070508	SRS3258141	clinical	Human	stool			TN	2018	3		CDC	jejuni	3						4128	22	ST-22 complex			56	7	14	1740115	86324	47204	213231	0	31.23
SRS3258142	PNUSAC004319	SAMN09070519	SRS3258142	clinical	Human	stool			TN	2018	4		CDC	jejuni	3						118544	982	ST-21 complex			63	5	11	1771248	108772	59603	299411	0	30.3
SRS3258146	PNUSAC004312	SAMN09070509	SRS3258146	clinical	Human	stool			TN	2018	3		CDC	jejuni	3						16690	982	ST-21 complex			69	13	25	1723406	51375	23114	87957	5.69	30.37
SRS3258148	PNUSAC004318	SAMN09070520	SRS3258148	clinical	Human	stool			TN	2018	4		CDC	jejuni	3						258	464	ST-464 complex			49	8	17	1671881	75987	40990	149466	0	30.36
SRS3258149	PNUSAC004320	SAMN09070518	SRS3258149	clinical	Human	stool			TN	2018	4		CDC	jejuni	3						348					59	8	15	1765557	86801	46987	171917	0	30.27
SRS3258150	PNUSAC004316	SAMN09070522	SRS3258150	clinical	Human	stool			TN	2018	4		CDC	jejuni	3						25739					75	12	23	1702102	45110	28099	132089	0	30.42
SRS3258151	PNUSAC004315	SAMN09070523	SRS3258151	clinical	Human	stool			TN	2018	4		CDC	jejuni	3						109895					62	8	14	1756863	87843	55219	155204	0	30.32
SRS3258152	PNUSAC004170	SAMN09070510	SRS3258152	clinical	Human	stool			TN	2018	2		CDC	jejuni	3						129366	806	ST-21 complex			24	3	6	1617752	175547	103041	378378	0	30.43
SRS3258153	PNUSAC004317	SAMN09070521	SRS3258153	clinical	Human	stool			TN	2018	4		CDC	jejuni	1						3491	2109	ST-45 complex			98	8	14	1811225	88816	45669	166672	0	30.12
SRS3270649	FSIS11809665	SAMN09090991	SRS3270649	environmental/other		animal-cattle-steer	cattle		PA	2018			USDA-FSIS	jejuni	3						110748	21	ST-21 complex			48	7	13	1781648	100898	70842	182510	0	30.34
SRS3270650	FSIS11809668	SAMN09090994	SRS3270650	environmental/other		animal-swine-sow	swine		TN	2018			USDA-FSIS	coli	1a						111310	9237				56	7	13	1711703	100197	45555	167237	0	31.3
SRS3276286	FSIS11809641	SAMN09098809	SRS3276286	environmental/other		animal-cattle-dairy cow	cattle		PA	2018			USDA-FSIS	jejuni	2						110590	933	ST-403 complex			43	6	10	1668065	110305	70252	224294	0	31.33
SRS3276288	FSIS11809642	SAMN09098810	SRS3276288	environmental/other		animal-cattle-dairy cow	cattle		PA	2018			USDA-FSIS	jejuni	3						16690	982	ST-21 complex			71	8	15	1790359	86463	49169	168511	0	31.23
SRS3276329	FSIS11809638	SAMN09098806	SRS3276329	environmental/other		Animal-Turkey-Young Turkey	poultry	turkey	PA	2018			USDA-FSIS	coli	1a						19768	3262	ST-828 complex			101	11	22	1700723	47405	27101	169720	0	31.35
SRS3283704	FSIS11706725	SAMN08723146	SRS3283704	environmental/other		animal-swine-sow	swine		TN	2017			USDA-FSIS	jejuni	2						4025	933	ST-403 complex			107	13	26	1808813	43587	21572	127717	0	30.24
SRS3299285	FSIS11809831	SAMN09207367	SRS3299285	environmental/other		animal-cattle-dairy cow	cattle		PA	2018			USDA-FSIS	jejuni	3						114460	11075	ST-353 complex			103	16	33	1743403	31519	19764	79052	0	30.28
SRS3307437	FSIS21821614	SAMN09214446	SRS3307437	environmental/other		chicken carcass	poultry	chicken	PA	2018			USDA-FSIS	jejuni	3						110314	2934	ST-353 complex			96	12	25	1745211	48081	25631	120996	0	30.38
SRS3307654	FSIS11809699	SAMN09214529	SRS3307654	environmental/other		animal-swine-market swine	swine		PA	2018			USDA-FSIS	coli	1a						111813	11575				56	11	20	1671864	61781	31614	123421	0	30.43
SRS3308440	FSIS11809685	SAMN09214515	SRS3308440	environmental/other		animal-swine-market swine	swine		PA	2018			USDA-FSIS	coli	1a						130119	854	ST-828 complex			72	9	19	1750073	67151	33889	161988	0	30.21
SRS3308445	FSIS11809698	SAMN09214528	SRS3308445	environmental/other		animal-swine-sow	swine		TN	2018			USDA-FSIS	coli	1a						110477	828	ST-828 complex			97	14	31	1600948	31562	15333	106861	0	30.65
SRS3308450	FSIS11809697	SAMN09214527	SRS3308450	environmental/other		Animal-Turkey-Young Turkey	poultry	turkey	PA	2018			USDA-FSIS	coli	1a						57828	829	ST-828 complex			107	7	15	1745823	83325	33170	236901	0	30.33
SRS3308453	FSIS11809851	SAMN09214538	SRS3308453	environmental/other		chicken carcass	poultry	chicken	PA	2018			USDA-FSIS	jejuni	3						110635	924	ST-607 complex			62	8	17	1601866	57213	30813	184933	0	30.55
SRS3323658	PNUSAC004607	SAMN09232437	SRS3323658	clinical	Human	stool			TN	2018	4		CDC	jejuni	3						19463					60	10	20	1617257	50560	30851	184557	0	30.56
SRS3323659	PNUSAC004603	SAMN09232441	SRS3323659	clinical	Human	stool			TN	2018	4		CDC	jejuni	3						129463	5	ST-353 complex			70	12	24	1749704	47987	31542	157398	0	30.34
SRS3323660	PNUSAC004597	SAMN09232413	SRS3323660	clinical	Human	stool			TN	2018	4		CDC	jejuni	3						118552	6728	ST-353 complex			120	9	20	1804406	70045	29797	233270	0	30.31
SRS3323662	PNUSAC004595	SAMN09232415	SRS3323662	clinical	Human	stool			TN	2018	4		CDC	jejuni	3						19502	353	ST-353 complex			55	9	17	1654576	54395	45900	193206	0	30.45
SRS3323663	PNUSAC004598	SAMN09232444	SRS3323663	clinical	Human	stool			TN	2018	4		CDC	jejuni	3						118554	48	ST-48 complex			64	13	24	1638316	53059	26244	93790	0	30.54
SRS3323665	PNUSAC004601	SAMN09232443	SRS3323665	clinical	Human	stool			TN	2018	4		CDC	jejuni	3						111146	6372	ST-21 complex			93	10	25	1771446	46456	22752	173706	0	30.29
SRS3323666	PNUSAC004600	SAMN09232442	SRS3323666	clinical	Human	stool			TN	2018	4		CDC	jejuni	3						85	222	ST-206 complex			60	9	20	1739900	52958	27458	150336	5.75	30.37
SRS3323667	PNUSAC004605	SAMN09232429	SRS3323667	clinical	Human	stool			TN	2018	4		CDC	fetus	n/a	fetus	fetus	fetus	fetus	fetus_100%	16625			6 (fetus)		155	29	57	1680347	19951	11548	70851	0	30.66
SRS3323669	PNUSAC004596	SAMN09232414	SRS3323669	clinical	Human	stool			TN	2018	4		CDC	jejuni	3						19470	21	ST-21 complex			36	6	10	1815964	125751	81373	214190	0	30.28
SRS3323670	PNUSAC004604	SAMN09232440	SRS3323670	clinical	Human	stool			TN	2018	4		CDC	jejuni	3						17018	48	ST-48 complex			114	7	12	1862540	97332	83898	214528	0	30.9
SRS3323674	PNUSAC004602	SAMN09232433	SRS3323674	clinical	Human	stool			TN	2018	4		CDC	upsaliensis	n/a	upsaliensis	upsaliensis				114596			unknown		49	7	14	1790475	71128	51023	267630	0	30.24
SRS3323675	PNUSAC004606	SAMN09232439	SRS3323675	clinical	Human	blood			TN	2018	4		CDC	jejuni	3						17018	48	ST-48 complex			63	12	22	1787013	53591	33393	121791	0	30.37
SRS3323678	PNUSAC004608	SAMN09232438	SRS3323678	clinical	Human	stool			TN	2018	4		CDC	jejuni	3						31	353	ST-353 complex			75	8	15	1732167	63160	45599	256926	0	31.3
SRS3323680	PNUSAC004609	SAMN09232436	SRS3323680	clinical	Human	stool			TN	2018	4		CDC	jejuni	3						118828	21	ST-21 complex			107	9	17	1923580	81583	45366	150114	0	30.02
SRS3323683	PNUSAC004599	SAMN09232445	SRS3323683	clinical	Human	stool			TN	2018	4		CDC	jejuni	3						58025	354	ST-354 complex			114	6	12	1777132	120427	65275	186256	0	30.13
SRS3324637	FSIS11809975	SAMN09233737	SRS3324637	environmental/other		animal-chicken-young chicken	poultry	chicken	PA	2018			USDA-FSIS	coli	1a						57824	1050	ST-828 complex			44	6	11	1733082	99005	63671	179520	0	30.21
SRS3324642	FSIS11809989	SAMN09233750	SRS3324642	environmental/other		animal-cattle-beef cow	cattle		PA	2018			USDA-FSIS	jejuni	3						7122					27	4	8	1739804	131491	86726	337251	0	31.21
SRS3324644	FSIS11809849	SAMN09233731	SRS3324644	environmental/other		animal-cattle-dairy cow	cattle		PA	2018			USDA-FSIS	jejuni	3						53674	982	ST-21 complex			29	4	7	1761278	177358	118818	292376	0	31.31
SRS3324651	FSIS11809846	SAMN09233728	SRS3324651	environmental/other		animal-swine-market swine	swine		PA	2018			USDA-FSIS	coli	1a						109585	1062				53	7	12	1753446	99894	63261	178401	0	31.31
SRS3353840	PNUSAC004309	SAMN09280948	SRS3353840	clinical	Human	stool			TN	2018	3		CDC	jejuni	3						111069	469	ST-42 complex			33	5	9	1638911	130463	82757	215206	0	31.38
SRS3353850	PNUSAC004311	SAMN09280946	SRS3353850	Environmental/other	Food	chicken	poultry	chicken	TN	2018	3		CDC	jejuni	3											45	5	9	1829984	174827	92852	271916	0	30.09
SRS3354694	FSIS21821709	SAMN09281218	SRS3354694	environmental/other		chicken carcass	poultry	chicken	PA	2018			USDA-FSIS	jejuni	3						224	5794	ST-443 complex			46	5	8	1730172	148512	106836	287079	0	30.27
SRS3354707	FSIS21821708	SAMN09281217	SRS3354707	environmental/other		comminuted chicken	poultry	chicken	PA	2018			USDA-FSIS	coli	1a						57824	1050	ST-828 complex			21	4	7	1730378	168797	119545	286624	0	30.27
SRS3373957	FSIS11810319	SAMN09343367	SRS3373957	environmental/other		raw intact chicken	poultry	chicken	PA	2018			USDA-FSIS	jejuni	3						19482	353	ST-353 complex			60	4	7	1813835	182004	105134	350674	0	30.16
SRS3373983	FSIS11810148	SAMN09343355	SRS3373983	environmental/other		animal-swine-market swine	swine		PA	2018			USDA-FSIS	coli	1a						111814	7426	ST-828 complex			28	6	9	1685652	117853	105513	183325	0	30.28
SRS3373995	FSIS11810138	SAMN09343348	SRS3373995	environmental/other		animal-cattle-heifer	cattle		PA	2018			USDA-FSIS	jejuni	3						348	8	ST-21 complex			29	4	8	1691422	142294	89578	303233	0	30.41
SRS3374055	FSIS11810314	SAMN09343363	SRS3374055	environmental/other		chicken carcass	poultry	chicken	PA	2018			USDA-FSIS	coli	1a						19422	10871	ST-828 complex			35	5	9	1634119	134129	100761	194249	0	30.43
SRS3399512	FSIS11810345	SAMN09386402	SRS3399512	environmental/other		raw intact chicken	poultry	chicken	PA	2018			USDA-FSIS	jejuni	3						63028	9518	ST-607 complex			26	4	7	1710290	175486	128632	336348	0	30.36
SRS3407250	PNUSAC004776	SAMN09399309	SRS3407250	clinical	Human	Synovial Fluid			TN	2018	4		CDC	fetus	n/a	fetus	fetus	fetus	fetus	fetus_100%	25684			3 (fetus)		38	3	5	1750138	261978	162320	408668	0	33.24
SRS3408992	FSIS11810374	SAMN09399597	SRS3408992	environmental/other		animal-cattle-beef cow	cattle		PA	2018			USDA-FSIS	coli	1a						16448	1068	ST-828 complex			18	4	6	1624366	182748	142555	297058	0	30.45
SRS3409001	FSIS11810358	SAMN09399581	SRS3409001	environmental/other		animal-swine-market swine	swine		PA	2018			USDA-FSIS	coli	1a						129135	1055	ST-828 complex			28	3	6	1645758	197883	116690	358112	0	30.46
SRS3409011	FSIS11810353	SAMN09399576	SRS3409011	environmental/other		chicken carcass	poultry	chicken	PA	2018			USDA-FSIS	jejuni	3						111451	353	ST-353 complex			90	9	17	1682333	59538	43442	245748	0	34.97
SRS3409019	FSIS11810371	SAMN09399594	SRS3409019	environmental/other		animal-cattle-dairy cow	cattle		PA	2018			USDA-FSIS	jejuni	3						110623	806	ST-21 complex			32	3	6	1646347	198169	117074	380939	0	30.46
SRS3410547	PNUSAC004775	SAMN09402995	SRS3410547	clinical	Human	stool			TN	2018	5		CDC	jejuni	3						85					47	5	10	1818301	122102	78874	282440	0	30.24
SRS3410548	PNUSAC004778	SAMN09402989	SRS3410548	clinical	Human	stool			TN	2018	5		CDC	jejuni	3						224	5794	ST-443 complex			14	3	6	1665188	189734	106743	406444	0	30.43
SRS3410549	PNUSAC004777	SAMN09402984	SRS3410549	clinical	Human	stool			TN	2018	5		CDC	jejuni	3						475	50	ST-21 complex			52	3	6	1746921	206817	151305	369235	0	30.32
SRS3417562	FSIS21821852	SAMN09425611	SRS3417562	environmental/other		chicken carcass	poultry	chicken	TN	2018			USDA-FSIS	coli	1a						25749	7818	ST-828 complex			114	11	24	1877119	53921	23573	129980	0	31.06
SRS3417572	FSIS21821877	SAMN09425624	SRS3417572	environmental/other		raw intact chicken	poultry	chicken	PA	2018			USDA-FSIS	coli	1a						57828	829	ST-828 complex			45	7	13	1676613	83602	43064	264944	0	30.45
SRS3420883	PNUSAC004867	SAMN09429072	SRS3420883	clinical	Human	stool			TN	2018	5		CDC	coli	1a						57828	829	ST-828 complex			42	7	14	1746786	95686	50218	186472	0	30.41
SRS3420892	PNUSAC004871	SAMN09429058	SRS3420892	clinical	Human	stool			TN	2018	5		CDC	jejuni	3						4041	61	ST-61 complex			95	10	19	1775744	70643	32207	140248	0	31.17
SRS3420915	PNUSAC004860	SAMN09429079	SRS3420915	clinical	Human	stool			TN	2018	5		CDC	jejuni	1						110334	5453	ST-179 complex			64	10	23	1624303	52317	24441	123046	0	30.57
SRS3420948	PNUSAC004861	SAMN09429080	SRS3420948	clinical	Human	stool			TN	2018	5		CDC	jejuni	3						19463	2829	ST-353 complex			80	7	14	1753671	97305	32460	195088	0	30.27
SRS3420949	PNUSAC004865	SAMN09429083	SRS3420949	clinical	Human	stool			TN	2018	5		CDC	jejuni	3						129308	1218	ST-353 complex			48	8	14	1673979	90063	54709	139491	0	30.36
SRS3420950	PNUSAC004863	SAMN09429078	SRS3420950	clinical	Human	stool			TN	2018	5		CDC	jejuni	3						4128	22	ST-22 complex			89	5	9	1844535	128848	91053	407593	0	31.01
SRS3420951	PNUSAC004869	SAMN09429086	SRS3420951	clinical	Human	stool			TN	2018	5		CDC	jejuni	3						4097					53	8	14	1682947	77436	49082	156806	0	30.3
SRS3420952	PNUSAC004864	SAMN09429082	SRS3420952	clinical	Human	stool			TN	2018	5		CDC	jejuni	3						475	50	ST-21 complex			26	5	8	1660606	135063	89500	272339	0	31.33
SRS3420953	PNUSAC004868	SAMN09429085	SRS3420953	clinical	Human	stool			TN	2018	5		CDC	jejuni	3						118558	21	ST-21 complex			53	9	19	1615541	60938	32930	159348	0	30.5
SRS3420963	PNUSAC004858	SAMN09429076	SRS3420963	clinical	Human	stool			TN	2018	5		CDC	jejuni	3						19451	824	ST-257 complex			51	7	15	1693577	96913	36877	233199	0	31.33
SRS3420964	PNUSAC004862	SAMN09429081	SRS3420964	clinical	Human	stool			TN	2018	5		CDC	jejuni	3						85	222	ST-206 complex			93	6	11	1810532	107440	69652	292120	0	30.13
SRS3420965	PNUSAC004859	SAMN09429077	SRS3420965	clinical	Human	stool			TN	2018	5		CDC	jejuni	2						112531	403	ST-403 complex			71	7	12	1746285	102693	49146	184345	0	33.25
SRS3420966	PNUSAC004870	SAMN09429087	SRS3420966	clinical	Human	stool			TN	2018	5		CDC	jejuni	2						216	6674	ST-403 complex			36	4	7	1702237	174786	130156	300725	0	31.3
SRS3422707	FSIS11810580	SAMN09430616	SRS3422707	environmental/other		animal-cattle-dairy cow	cattle		PA	2018			USDA-FSIS	jejuni	3						19502	353	ST-353 complex			64	5	9	1804036	129532	95801	281014	0	31.16
SRS3430087	FSIS11810412	SAMN09444166	SRS3430087	environmental/other		animal-cattle-dairy cow	cattle		PA	2018			USDA-FSIS	jejuni	3						112542	8	ST-21 complex			61	7	12	1689475	96680	68373	178070	0	30.26
SRS3430089	FSIS11810386	SAMN09444140	SRS3430089	environmental/other		animal-cattle-dairy cow	cattle		PA	2018			USDA-FSIS	jejuni	3						4075	459	ST-42 complex			52	7	12	1752019	84732	66681	186826	0	30.46
SRS3430090	FSIS11810388	SAMN09444142	SRS3430090	environmental/other		animal-cattle-steer	cattle		PA	2018			USDA-FSIS	jejuni	3						4075	459	ST-42 complex			39	6	11	1708060	104440	68800	190806	0	30.37
SRS3430091	FSIS11810404	SAMN09444158	SRS3430091	environmental/other		Animal-Turkey-Young Turkey	poultry	turkey	PA	2018			USDA-FSIS	coli	1a						52673	1050	ST-828 complex			95	14	30	1610937	36407	19168	87152	0	30.5
SRS3430133	FSIS11810408	SAMN09444162	SRS3430133	environmental/other		animal-cattle-beef cow	cattle		PA	2018			USDA-FSIS	jejuni	3						53588	806	ST-21 complex			57	10	19	1661673	60518	44897	119865	0	30.45
SRS3430148	FSIS11810409	SAMN09444163	SRS3430148	environmental/other		animal-cattle-dairy cow	cattle		PA	2018			USDA-FSIS	jejuni	3						475	50	ST-21 complex			43	8	16	1659292	69790	45663	193325	0	31.37
SRS3436050	FSIS11810174	SAMN09456092	SRS3436050	environmental/other		chicken carcass	poultry	chicken	TN	2018			USDA-FSIS	coli	1a							3262	ST-828 complex			45	7	14	1638339	75112	47216	264940	0	31.39
SRS3436065	FSIS11810542	SAMN09456109	SRS3436065	environmental/other		Animal-Turkey-Young Turkey	poultry	turkey	PA	2018			USDA-FSIS	coli	1a						57871	8176	ST-828 complex			20	3	5	1642041	265039	139235	377304	0	31.37
SRS3436073	FSIS11810545	SAMN09456112	SRS3436073	environmental/other		animal-cattle-dairy cow	cattle		PA	2018			USDA-FSIS	jejuni	3						16690	982	ST-21 complex			18	3	5	1659283	253983	175649	380193	5.97	30.35
SRS3439319	FSIS31800588	SAMN09460808	SRS3439319	environmental/other		chicken carcass	poultry	chicken	PA	2018			USDA-FSIS	coli	1a						102851					34	4	7	1752230	175856	111392	309007	0	30.35
SRS3443865	FSIS11810803	SAMN09462135	SRS3443865	environmental/other		chicken carcass	poultry	chicken	TN	2018			USDA-FSIS	coli	1a						111314	1119	ST-828 complex			37	4	7	1685185	182004	123240	287077	0	30.29
SRS3443871	FSIS11810810	SAMN09462142	SRS3443871	environmental/other		chicken carcass	poultry	chicken	TN	2018			USDA-FSIS	coli	1a						111901	1082	ST-828 complex			41	4	8	1779190	149084	101604	318114	0	30.21
SRS3443884	FSIS11810826	SAMN09462154	SRS3443884	environmental/other		raw intact chicken	poultry	chicken	TN	2018			USDA-FSIS	jejuni	3						25739					25	5	8	1646193	147083	106386	230449	0	30.5
SRS3443896	FSIS11810598	SAMN09462673	SRS3443896	environmental/other		raw intact chicken	poultry	chicken	TN	2018			USDA-FSIS	jejuni	3						48326					37	6	10	1721831	117474	93363	182979	0	30.25
SRS3443900	FSIS11810602	SAMN09462677	SRS3443900	environmental/other		raw intact chicken	poultry	chicken	TN	2018			USDA-FSIS	coli	1a						128963	1119	ST-828 complex			43	6	11	1738371	106076	90146	188293	0	30.44
SRS3443901	FSIS11810603	SAMN09462678	SRS3443901	environmental/other		raw intact chicken	poultry	chicken	PA	2018			USDA-FSIS	coli	1a						25677	1017	ST-828 complex			17	4	6	1627866	182770	154020	297034	0	30.46
SRS3443972	FSIS11810786	SAMN09462730	SRS3443972	environmental/other		animal-cattle-dairy cow	cattle		PA	2018			USDA-FSIS	jejuni	3						348	8	ST-21 complex			40	5	8	1809519	174743	111415	236597	0	30.17
SRS3443978	FSIS11810795	SAMN09462737	SRS3443978	environmental/other		comminuted chicken	poultry	chicken	PA	2018			USDA-FSIS	jejuni	3						224	5794	ST-443 complex			24	5	9	1708841	127745	104012	263148	0	30.35
SRS3464235	PNUSAC004910	SAMN09489469	SRS3464235	clinical	Human	stool			TN	2018	5		CDC	jejuni	3						85	222	ST-206 complex			45	5	8	1763482	160898	94372	320208	0	30.14
SRS3464236	PNUSAC004907	SAMN09489470	SRS3464236	clinical	Human	stool			TN	2018	5		CDC	jejuni	3						4075	459	ST-42 complex			34	4	8	1778864	175355	106637	285609	0	30.1
SRS3464250	PNUSAC004911	SAMN09489468	SRS3464250	clinical	Human	stool			TN	2018	5		CDC	jejuni	1						53611	45	ST-45 complex			46	6	12	1721644	103307	67625	183665	0	30.3
SRS3490618	FSIS11811268	SAMN09521789	SRS3490618	environmental/other		animal-cattle-steer	cattle		PA	2018			USDA-FSIS	coli	1a						33080	3262	ST-828 complex			63	9	17	1858858	88406	40421	146906	0	30.22
SRS3490633	FSIS11811286	SAMN09521806	SRS3490633	environmental/other		animal-swine-sow	swine		PA	2018			USDA-FSIS	coli	1a						114087	854	ST-828 complex			27	5	8	1650882	132500	97092	279145	0	30.48
SRS3492275	FSIS31800671	SAMN09532099	SRS3492275	environmental/other		chicken carcass	poultry	chicken	TN	2018			USDA-FSIS	coli	1a						13	829	ST-828 complex			43	9	16	1680122	67311	38991	161721	0	30.41
SRS3496866	FSIS11811021	SAMN09534591	SRS3496866	environmental/other		raw intact chicken	poultry	chicken	TN	2018			USDA-FSIS	coli	1a						13	829	ST-828 complex			91	6	14	1884681	93726	39287	344379	0	30.99
SRS3496883	FSIS11811032	SAMN09534600	SRS3496883	environmental/other		chicken carcass	poultry	chicken	PA	2018			USDA-FSIS	coli	1a						110497	10857	ST-828 complex			40	6	11	1666695	90447	56951	189435	0	30.46
SRS3496885	FSIS11811039	SAMN09534606	SRS3496885	environmental/other		chicken carcass	poultry	chicken	TN	2018			USDA-FSIS	jejuni	3						111440	939	ST-353 complex			56	7	12	1762056	103069	90145	214035	0	30.3
SRS3526282	FSIS31800674	SAMN09630460	SRS3526282	environmental/other		chicken carcass	poultry	chicken	PA	2018			USDA-FSIS	coli	1a						57828	829	ST-828 complex			49	5	10	1733143	116314	56821	283419	0	31.28
SRS3527263	PNUSAC005140	SAMN09631646	SRS3527263	clinical	Human	stool			TN	2018	6		CDC	jejuni	1						3491	2109	ST-45 complex			160	13	29	1912013	48928	20385	106450	0	31.05
SRS3527264	PNUSAC005147	SAMN09631644	SRS3527264	clinical	Human	stool			TN	2018	6		CDC	jejuni	1						17021	45	ST-45 complex			47	8	17	1651679	55524	36582	142326	0	30.46
SRS3527268	PNUSAC005141	SAMN09631645	SRS3527268	clinical	Human	stool			TN	2018	6		CDC	jejuni	1							3889	ST-179 complex			109	7	15	1848676	66640	41185	206635	0	31.12
SRS3527272	PNUSAC005148	SAMN09631643	SRS3527272	clinical	Human	stool			TN	2018	6		CDC	jejuni	3						16869	6647	ST-49 complex			72	3	6	1776606	261146	110105	464208	0	31.22
SRS3530379	CVM N17C611	SAMN09605320	SRS3530379	environmental/other		Chicken Legs	poultry	chicken	TN	2017			FDA	coli	1a						111117	11248				45	5	9	1679105	118860	67591	264687	0	31.34
SRS3530382	CVM N17C608	SAMN09605317	SRS3530382	environmental/other		Chicken Wings	poultry	chicken	TN	2017			FDA	coli	1a						110108	894	ST-828 complex			39	5	10	1650464	129431	75317	185940	0	30.49
SRS3530383	CVM N17C609	SAMN09605318	SRS3530383	environmental/other		Chicken Wings	poultry	chicken	TN	2017			FDA	jejuni	3						4097	452	ST-353 complex			82	9	18	1802202	70499	34165	202350	0	30.15
SRS3530389	CVM N17C610	SAMN09605319	SRS3530389	environmental/other		Chicken Wings	poultry	chicken	TN	2017			FDA	jejuni	3						4097	452	ST-353 complex			109	12	22	1735594	49805	32755	129238	0	31.33
SRS3530397	CVM N17C614	SAMN09605322	SRS3530397	environmental/other		Chicken Thighs	poultry	chicken	TN	2017			FDA	coli	1a						109370	10452	ST-828 complex			132	12	23	1890886	57012	27235	115884	0	31.05
SRS3530399	CVM N17C613	SAMN09605321	SRS3530399	environmental/other		Chicken Wings	poultry	chicken	TN	2017			FDA	coli	1a						110424	829	ST-828 complex			39	6	11	1616232	107782	67404	182568	0	30.51
SRS3530444	CVM N17C607	SAMN09605316	SRS3530444	environmental/other		Chicken Wings	poultry	chicken	TN	2017			FDA	coli	1a						110108	894	ST-828 complex			32	4	8	1672687	175857	90063	262151	0	30.36
SRS3530460	CVM N17C598	SAMN09605313	SRS3530460	environmental/other		Chicken Thighs	poultry	chicken	TN	2017			FDA	coli	1a						110915	829	ST-828 complex			40	5	8	1662248	154742	106487	288211	0	30.45
SRS3530469	CVM N17C601	SAMN09605314	SRS3530469	environmental/other		Chicken Wings	poultry	chicken	TN	2017			FDA	jejuni	3						545	354	ST-354 complex			38	4	7	1657311	186424	112763	342782	6.03	30.48
SRS3530480	CVM N17C597	SAMN09605312	SRS3530480	environmental/other		Chicken Wings	poultry	chicken	TN	2017			FDA	jejuni	3						19510	353	ST-353 complex			26	3	6	1654338	218130	153304	347737	0	30.44
SRS3530528	CVM N17C606	SAMN09605315	SRS3530528	environmental/other		chicken breast	poultry	chicken	TN	2017			FDA	coli	1a						109374	11258				49	6	11	1734565	106668	65609	266289	0	31.29
SRS3530549	CVM N17C596	SAMN09605311	SRS3530549	environmental/other		chicken breast	poultry	chicken	TN	2017			FDA	coli	1a						33021	829	ST-828 complex			41	6	11	1767195	106513	49160	269449	0	31.17
SRR7503428	CVM N17C212	SAMN09605081	SRS3530599	environmental/other		Chicken Legs	poultry	chicken	PA	2017			FDA	jejuni	3						53723	429	ST-48 complex			29	5	9	1728890	130082	96407	227369	0	31.29
SRR7503426	CVM N17C210	SAMN09605079	SRS3530601	environmental/other		chicken breast	poultry	chicken	PA	2017			FDA	jejuni	3						122	464	ST-464 complex			46	6	12	1729247	108064	45874	212580	0	31.31
SRR7503425	CVM N17C211	SAMN09605080	SRS3530602	environmental/other		Chicken Legs	poultry	chicken	PA	2017			FDA	jejuni	3						19482	10354	ST-353 complex			100	6	12	1836539	100199	46826	265475	0	31
SRR7503424	CVM N17C208	SAMN09605077	SRS3530603	environmental/other		chicken breast	poultry	chicken	PA	2017			FDA	coli	1a						57824	1050	ST-828 complex			171	7	14	1829436	89230	54851	186265	0	30.21
SRR7503423	CVM N17C209	SAMN09605078	SRS3530604	environmental/other		Chicken Legs	poultry	chicken	PA	2017			FDA	jejuni	3						475	50	ST-21 complex			27	4	6	1639186	162884	130241	326413	0	31.39
SRS3530607	CVM N17C229	SAMN09605093	SRS3530607	environmental/other		chicken breast	poultry	chicken	TN	2017			FDA	coli	1a							1017	ST-828 complex			59	9	20	1728426	56866	29176	174714	0	30.42
SRS3530608	CVM N17C230	SAMN09605094	SRS3530608	environmental/other		chicken breast	poultry	chicken	TN	2017			FDA	jejuni	3						19466	922				29	4	7	1600321	203646	147992	235831	0	30.47
SRS3530609	CVM N17C227	SAMN09605091	SRS3530609	environmental/other		chicken breast	poultry	chicken	TN	2017			FDA	jejuni	3						109427	8768	ST-353 complex			91	16	35	1664190	29428	17073	129368	0	30.57
SRS3530610	CVM N17C228	SAMN09605092	SRS3530610	environmental/other		chicken breast	poultry	chicken	TN	2017			FDA	jejuni	3						19466	922				30	5	9	1683403	142070	86630	230849	0	30.32
SRS3530616	CVM N17C231	SAMN09605095	SRS3530616	environmental/other		chicken breast	poultry	chicken	TN	2017			FDA	jejuni	3						19466	922				141	6	12	1841546	124287	52662	266138	0	31.1
SRS3530617	CVM N17C232	SAMN09605096	SRS3530617	environmental/other		chicken breast	poultry	chicken	TN	2017			FDA	jejuni	3						102916	2787	ST-21 complex			67	5	11	1841583	96766	69060	267924	0	31.2
SRS3530655	CVM N17C574	SAMN09605296	SRS3530655	environmental/other		Chicken Legs	poultry	chicken	PA	2017			FDA	jejuni	3						109839	353	ST-353 complex			55	7	13	1744493	95600	57784	182959	0	30.22
SRS3530656	CVM N17C575	SAMN09605297	SRS3530656	environmental/other		Chicken Legs	poultry	chicken	PA	2017			FDA	coli	1b						113999	1192	ST-1150 complex			63	8	15	1743392	78902	44841	240735	0	30.22
SRS3530657	CVM N17C576	SAMN09605298	SRS3530657	environmental/other		Chicken Legs	poultry	chicken	PA	2017			FDA	coli	1a						109593	1063	ST-828 complex			192	32	67	1689790	16942	9381	61464	0	31.39
SRR7503776	CVM N17C202	SAMN09605072	SRS3530727	environmental/other		Chicken Legs	poultry	chicken	PA	2017			FDA	jejuni	3						19517	52	ST-52 complex			177	5	10	1889729	107937	68158	265067	0	31.04
SRR7503775	CVM N17C201	SAMN09605071	SRS3530728	environmental/other		Chicken Legs	poultry	chicken	PA	2017			FDA	jejuni	3						63042	353	ST-353 complex			97	14	29	1832328	42559	24083	156327	0	31.24
SRR7503774	CVM N17C204	SAMN09605074	SRS3530729	environmental/other		chicken breast	poultry	chicken	PA	2017			FDA	jejuni	3						475	50	ST-21 complex			44	4	8	1763257	162731	81729	350022	0	31.27
SRR7503773	CVM N17C203	SAMN09605073	SRS3530730	environmental/other		Chicken Legs	poultry	chicken	PA	2017			FDA	jejuni	3						112286	51	ST-443 complex			27	2	5	1656438	207954	146080	701282	0	30.39
SRR7503770	CVM N17C200	SAMN09605070	SRS3530733	environmental/other		chicken breast	poultry	chicken	PA	2017			FDA	jejuni	3						7122	918	ST-48 complex			42	4	8	1735955	154993	95005	369497	0	30.22
SRR7503768	CVM N17C207	SAMN09605076	SRS3530734	environmental/other		chicken breast	poultry	chicken	PA	2017			FDA	coli	1a			coli		coli_100%	57867	1119	ST-828 complex			171	16	32	1872530	37035	20289	149379	0	31.2
SRR7503767	CVM N17C205	SAMN09605075	SRS3530736	environmental/other		Chicken Legs	poultry	chicken	PA	2017			FDA	jejuni	3						4128	22	ST-22 complex			43	6	12	1735273	106362	52681	257018	0	31.37
SRS3530742	CVM N17C233	SAMN09605097	SRS3530742	environmental/other		Chicken Thighs	poultry	chicken	TN	2017			FDA	jejuni	3						4092	658	ST-658 complex			161	24	53	1803890	21600	11340	76217	0	31.39
SRS3530807	CVM N17C580	SAMN09605301	SRS3530807	environmental/other		chicken breast	poultry	chicken	PA	2017			FDA	coli	1a						62420	829	ST-828 complex			34	5	9	1640716	114314	98963	278654	0	30.4
SRS3530808	CVM N17C579	SAMN09605300	SRS3530808	environmental/other		chicken breast	poultry	chicken	PA	2017			FDA	jejuni	3						112167	462	ST-353 complex			33	4	7	1736742	148509	107604	476170	0	30.26
SRS3530809	CVM N17C577	SAMN09605299	SRS3530809	environmental/other		ground turkey	poultry	turkey	PA	2017			FDA	lari	n/a	lari	lari				3611			21 (lari)		31	4	7	1642555	182635	103118	285812	0	30.39
SRS3546436	FSIS11811559	SAMN09655735	SRS3546436	environmental/other		animal-cattle-steer	cattle		TN	2018			USDA-FSIS	jejuni	3							9111	ST-21 complex			62	10	20	1631784	51940	31603	141653	0	30.44
SRS3546492	FSIS11811328	SAMN09655675	SRS3546492	environmental/other		raw intact chicken	poultry	chicken	TN	2018			USDA-FSIS	coli	1a							825	ST-828 complex			77	12	26	1581301	36702	19533	152300	0	30.58
SRS3546572	FSIS11811302	SAMN09655651	SRS3546572	environmental/other		animal-cattle-dairy cow	cattle		PA	2018			USDA-FSIS	jejuni	3						129846	806	ST-21 complex			73	9	20	1782739	55460	30394	157950	0	30.15
SRS3546573	FSIS11811300	SAMN09655649	SRS3546573	environmental/other		animal-cattle-dairy cow	cattle		PA	2018			USDA-FSIS	jejuni	3						109433	3578				54	7	14	1762985	98864	54441	171060	0	31.11
SRS3546622	FSIS11811301	SAMN09655650	SRS3546622	environmental/other		animal-cattle-dairy cow	cattle		PA	2018			USDA-FSIS	jejuni	3							8	ST-21 complex			140	12	24	1905438	57734	24231	124977	0	31.06
SRS3549219	FSIS11811595	SAMN09664945	SRS3549219	environmental/other		chicken carcass	poultry	chicken	TN	2018			USDA-FSIS	jejuni	3						19502	353	ST-353 complex			126	22	44	1657628	24288	13332	80875	0	30.51
SRS3551466	FSIS11811795	SAMN09666344	SRS3551466	environmental/other		chicken carcass	poultry	chicken	PA	2018			USDA-FSIS	jejuni	3						25711	2132	ST-353 complex			33	4	7	1678231	155740	106672	377310	0	31.37
SRS3551467	FSIS11811609	SAMN09666318	SRS3551467	environmental/other		raw intact chicken	poultry	chicken	PA	2018			USDA-FSIS	coli	1a						25750	829	ST-828 complex			84	9	19	1760957	77862	29491	170646	0	30.27
SRS3551471	FSIS11811787	SAMN09666337	SRS3551471	environmental/other		raw intact chicken	poultry	chicken	TN	2018			USDA-FSIS	coli	1a						109600	829	ST-828 complex			20	2	5	1453798	313145	110453	423797	0	29.69
SRS3551718	FSIS11811849	SAMN09666359	SRS3551718	environmental/other		animal-cattle-dairy cow	cattle		PA	2018			USDA-FSIS	jejuni	3						19452	982	ST-21 complex			111	24	45	1690468	27362	14741	68008	0	30.52
SRS3551720	FSIS11811859	SAMN09666366	SRS3551720	environmental/other		animal-cattle-beef cow	cattle		PA	2018			USDA-FSIS	jejuni	3						52816	9111	ST-21 complex			87	12	24	1728119	48205	28315	140078	0.17	31.31
SRS3551721	FSIS11811860	SAMN09666367	SRS3551721	environmental/other		animal-swine-sow	swine		PA	2018			USDA-FSIS	coli	1a						57722	887	ST-828 complex			69	8	19	1832939	51471	29193	316721	0.05	30.28
SRS3551883	FSIS11811826	SAMN09666390	SRS3551883	environmental/other		raw intact chicken	poultry	chicken	PA	2018			USDA-FSIS	jejuni	3						111451	353	ST-353 complex			57	8	17	1716056	73698	30839	189484	0.06	30.38
SRS3551897	FSIS11811814	SAMN09666385	SRS3551897	environmental/other		chicken carcass	poultry	chicken	TN	2018			USDA-FSIS	jejuni	3						112505	2132	ST-353 complex			74	13	25	1647697	39294	25157	132324	0.42	30.44
SRS3559804	FSIS31800760	SAMN09690383	SRS3559804	environmental/other		chicken carcass	poultry	chicken	TN	2018			USDA-FSIS	coli	1a						25749	7818	ST-828 complex			58	7	13	1684908	95429	47376	178288	0	30.29
SRS3559807	FSIS31800764	SAMN09690387	SRS3559807	environmental/other		raw intact chicken	poultry	chicken	PA	2018			USDA-FSIS	jejuni	3						17018	48	ST-48 complex			78	7	13	1750244	80423	49731	200591	0	30.27
SRS3562186	PNUSAC005183	SAMN09692277	SRS3562186	clinical	Human				TN	2018	5		CDC	jejuni	3						4128	22	ST-22 complex			57	7	12	1711542	99127	62469	173150	0	31.34
SRS3562187	PNUSAC005189	SAMN09692287	SRS3562187	clinical	Human				TN	2018	6		CDC	jejuni	1						19436	8538				46	7	12	1670656	93785	66521	236714	0	31.4
SRS3562188	PNUSAC005185	SAMN09692275	SRS3562188	clinical	Human				TN	2018	6		CDC	jejuni	1						434	137	ST-45 complex			54	7	15	1627785	82331	36250	184846	0	30.51
SRS3562189	PNUSAC005182	SAMN09692278	SRS3562189	clinical	Human				TN	2018	6		CDC	jejuni	3						4128	22	ST-22 complex			63	10	21	1711250	60316	29976	158759	0	30.43
SRS3562190	PNUSAC005190	SAMN09692286	SRS3562190	clinical	Human				TN	2018	6		CDC	jejuni	3						109437	50	ST-21 complex			69	10	19	1719968	62236	39818	139984	0	31.39
SRS3562192	PNUSAC005188	SAMN09692288	SRS3562192	clinical	Human				TN	2018	6		CDC	jejuni	3						38	2258				69	7	14	1688824	94074	39745	178062	0	30.27
SRS3562194	PNUSAC005180	SAMN09692279	SRS3562194	clinical	Human				TN	2018	5		CDC	jejuni	3						31	353	ST-353 complex			87	7	12	1801047	101637	62108	189833	0	30.28
SRS3562195	PNUSAC005177	SAMN09692282	SRS3562195	clinical	Human				TN	2018	6		CDC	jejuni	3						17018	48	ST-48 complex			30	4	7	1661794	163647	83157	357187	0	31.36
SRS3562197	PNUSAC005184	SAMN09692276	SRS3562197	clinical	Human				TN	2018	6		CDC	jejuni	3						475	50	ST-21 complex			32	4	7	1644502	184742	117054	297234	0	30.46
SRS3562198	PNUSAC005179	SAMN09692280	SRS3562198	clinical	Human				TN	2018	6		CDC	jejuni	3						129269	460	ST-460 complex			28	5	9	1614438	118115	85026	230461	0	30.5
SRS3562200	PNUSAC005178	SAMN09692281	SRS3562200	clinical	Human				TN	2018	5		CDC	jejuni	3						112403	222	ST-206 complex			123	13	29	1731366	38728	16934	107757	0	30.45
SRS3563262	FSIS11811873	SAMN09693171	SRS3563262	environmental/other		animal-cattle-steer	cattle		PA	2018			USDA-FSIS	jejuni	3						4041	61	ST-61 complex			25	3	6	1596665	203130	121567	392642	0	30.5
SRS3563264	FSIS11811876	SAMN09693174	SRS3563264	environmental/other		animal-swine-market swine	swine		PA	2018			USDA-FSIS	coli	1a						112029	7900	ST-828 complex			31	5	8	1649030	151402	107332	207901	0	30.48
SRS3563280	FSIS11811891	SAMN09693187	SRS3563280	environmental/other		animal-chicken-young chicken	poultry	chicken	PA	2018			USDA-FSIS	coli	1a						25750	829	ST-828 complex			41	5	9	1678863	129754	94196	245940	0	30.41
SRS3563281	FSIS11811893	SAMN09693189	SRS3563281	environmental/other		animal-chicken-young chicken	poultry	chicken	TN	2018			USDA-FSIS	coli	1a						110090	829	ST-828 complex			25	4	7	1692360	188284	103190	368855	0	30.32
SRS3563284	FSIS11811867	SAMN09693166	SRS3563284	environmental/other		animal-chicken-young chicken	poultry	chicken	TN	2018			USDA-FSIS	coli	1a						109600	829	ST-828 complex			41	5	9	1811163	138849	104117	326217	0	30.18
SRS3565486	PNUSAC005144	SAMN09697264	SRS3565486	clinical	Human	stool			TN	2018	6		CDC	jejuni	3						19517	52	ST-52 complex			47	4	7	1698913	154654	101766	356356	0	30.4
SRS3565487	PNUSAC005143	SAMN09697265	SRS3565487	clinical	Human	stool			TN	2018	6		CDC	jejuni	1						99533	2866				37	4	8	1634796	154722	100759	380238	0	30.43
SRS3565488	PNUSAC005145	SAMN09697263	SRS3565488	clinical	Human	stool			TN	2018	6		CDC	jejuni	3						19510	353	ST-353 complex			77	12	26	1725477	38862	23846	157299	0	30.3
SRS3565489	PNUSAC005142	SAMN09697266	SRS3565489	clinical	Human	stool			TN	2018	6		CDC	jejuni	3						129267	48	ST-48 complex			33	4	7	1710363	175500	106648	259288	0	30.36
SRS3570197	PNUSAC005186	SAMN09703727	SRS3570197	clinical	Human				TN	2018	6		CDC	coli	1a						111180	7818	ST-828 complex			73	14	27	1728219	42565	24379	112458	0	30.33
SRS3570199	PNUSAC005181	SAMN09703728	SRS3570199	clinical	Human				TN	2018	6		CDC	coli	1a						111816	3777	ST-828 complex			63	6	12	1745877	125693	61967	171416	0	31.28
SRS3604597	FSIS11812104	SAMN09730154	SRS3604597	environmental/other		raw intact chicken	poultry	chicken	PA	2018			USDA-FSIS	jejuni	3						112387	3515	ST-353 complex			58	7	13	1714688	95127	52574	188455	0	31.34
SRS3604600	FSIS11812108	SAMN09730158	SRS3604600	environmental/other		chicken carcass	poultry	chicken	PA	2018			USDA-FSIS	jejuni	3						111451	353	ST-353 complex			58	9	19	1665964	62476	32073	131690	0	31.42
SRS3604607	FSIS11812090	SAMN09730141	SRS3604607	environmental/other		animal-cattle-beef cow	cattle		PA	2018			USDA-FSIS	jejuni	3						109855					37	7	11	1670149	105805	75042	201993	0	31.39
SRS3604623	FSIS11812073	SAMN09730186	SRS3604623	environmental/other		animal-swine-sow	swine		TN	2018			USDA-FSIS	coli	1a						109599	1134	ST-828 complex			22	3	5	1643700	211463	151546	358978	0	30.41
SRS3604639	FSIS11811599	SAMN09730161	SRS3604639	environmental/other		raw intact chicken	poultry	chicken	PA	2018			USDA-FSIS	jejuni	3						63048	3510	ST-353 complex			63	10	19	1697753	58237	36820	173921	0	30.42
SRS3604650	FSIS11812133	SAMN09730213	SRS3604650	environmental/other		chicken carcass	poultry	chicken	PA	2018			USDA-FSIS	jejuni	3						224	5794	ST-443 complex			37	5	7	1711347	157719	141756	287081	0	30.28
SRS3604655	FSIS11812122	SAMN09730203	SRS3604655	environmental/other		comminuted chicken	poultry	chicken	PA	2018			USDA-FSIS	jejuni	3						129307	464	ST-464 complex			22	3	6	1645751	197883	116691	389219	0	30.46
SRS3604668	FSIS11812126	SAMN09730206	SRS3604668	environmental/other		raw intact chicken	poultry	chicken	TN	2018			USDA-FSIS	jejuni	3						475	50	ST-21 complex			21	2	4	1687713	315497	164053	595589	0	31.34
SRS3607531	PNUSAC005146	SAMN09738078	SRS3607531	clinical	Human	stool			TN	2018	6		CDC	jejuni	3						112272	5649	ST-21 complex			41	3	5	1724637	215454	164783	470874	0	31.35
SRS3611978	FSIS11810130	SAMN09742347	SRS3611978	environmental/other		Animal-Turkey-Young Turkey	poultry	turkey	PA	2018			USDA-FSIS	coli	1a						19422	899	ST-828 complex			90	14	28	1751421	40350	23910	103109	0	30.35
SRS3612018	FSIS11812152	SAMN09742374	SRS3612018	environmental/other		raw intact chicken	poultry	chicken	TN	2018			USDA-FSIS	jejuni	3							50	ST-21 complex			85	8	17	1685449	63319	34323	189877	0	30.29
SRS3619500	FSIS11812366	SAMN09756585	SRS3619500	environmental/other		chicken carcass	poultry	chicken	TN	2018			USDA-FSIS	coli	1a						109600	829	ST-828 complex			102	17	35	1638215	30544	17420	112465	0	30.5
SRS3619510	FSIS11812392	SAMN09756611	SRS3619510	environmental/other		comminuted chicken	poultry	chicken	PA	2018			USDA-FSIS	jejuni	3						109885	353	ST-353 complex			87	12	27	1681219	42250	20316	197744	0	31.44
SRS3619570	FSIS11812335	SAMN09756557	SRS3619570	environmental/other		raw intact chicken	poultry	chicken	PA	2018			USDA-FSIS	jejuni	3						17057	3510	ST-353 complex			120	9	17	1813824	71320	42201	179149	0	30.16
SRS3619582	FSIS11812157	SAMN09756553	SRS3619582	environmental/other		raw intact chicken	poultry	chicken	PA	2018			USDA-FSIS	jejuni	3						110314	2934	ST-353 complex			50	4	7	1697888	159582	96519	401897	0	30.37
SRS3631974	FSIS11812582	SAMN09769723	SRS3631974	environmental/other		Animal-Turkey-Young Turkey	poultry	turkey	PA	2018			USDA-FSIS	coli	1a						19767	902	ST-828 complex			57	5	10	1811430	118974	70808	361936	0	30.15
SRS3631975	FSIS11812583	SAMN09769724	SRS3631975	environmental/other		animal-cattle-dairy cow	cattle		PA	2018			USDA-FSIS	coli	1a						16448	1068	ST-828 complex			37	6	10	1660846	110038	81427	189893	0	30.43
SRS3631977	FSIS11812585	SAMN09769726	SRS3631977	environmental/other		animal-cattle-steer	cattle		PA	2018			USDA-FSIS	jejuni	3						112173	929	ST-257 complex			41	4	8	1739161	150142	103248	369606	0	30.19
SRS3631978	FSIS11812590	SAMN09769731	SRS3631978	environmental/other		animal-swine-market swine	swine		PA	2018			USDA-FSIS	jejuni	3						475	50	ST-21 complex			35	4	8	1784704	162870	64048	370667	0	31.21
SRS3631987	FSIS11812580	SAMN09769721	SRS3631987	environmental/other		animal-cattle-dairy cow	cattle		PA	2018			USDA-FSIS	coli	1a						19767	902	ST-828 complex			90	17	32	1638879	30963	21443	120370	0	30.53
SRS3632483	PNUSAC005519	SAMN09770104	SRS3632483	clinical	Human	stool			TN	2018	6		CDC	coli	1a						118423	872	ST-828 complex			70	11	22	1662966	52612	29416	122949	0	31.44
SRS3632490	PNUSAC005516	SAMN09770105	SRS3632490	clinical	Human	stool			TN	2018	6		CDC	coli	1a						118743	825	ST-828 complex			74	10	21	1758696	55003	27120	140579	0	30.27
SRS3632498	PNUSAC005520	SAMN09770130	SRS3632498	clinical	Human	stool			TN	2018	7		CDC	jejuni	3						475	50	ST-21 complex			83	9	15	1778442	88444	61013	133092	0	30.16
SRS3632500	PNUSAC005572	SAMN09770148	SRS3632500	clinical	Human	stool			TN	2018	7		CDC	jejuni	3						186	929	ST-257 complex			40	5	9	1702293	134909	86955	251184	0	30.18
SRS3632501	PNUSAC005524	SAMN09770149	SRS3632501	clinical	Human	stool			TN	2018	7		CDC	jejuni	1						109814	45	ST-45 complex			29	3	7	1664985	211109	84156	349433	0	31.33
SRS3632504	PNUSAC005571	SAMN09770150	SRS3632504	clinical	Human	stool			TN	2018	7		CDC	jejuni	3						19502	353	ST-353 complex			58	8	15	1717277	96507	44655	143850	0	31.25
SRS3632505	PNUSAC00526	SAMN09770146	SRS3632505	clinical	Human	stool			TN	2018	7		CDC	jejuni	3							982	ST-21 complex			45	6	11	1779980	111187	80186	178451	0	30.2
SRS3632507	PNUSAC005565	SAMN09770138	SRS3632507	clinical	Human	stool			TN	2018	6		CDC	jejuni	3						38846	460	ST-460 complex			64	5	9	1745300	107867	78092	355420	0	30.4
SRS3632508	PNUSAC005574	SAMN09770144	SRS3632508	clinical	Human	stool			TN	2018	7		CDC	jejuni	3						118578	8310	ST-21 complex			32	4	7	1705424	162583	95978	349708	0	31.26
SRS3632509	PNUSAC005518	SAMN09770131	SRS3632509	clinical	Human	stool			TN	2018	6		CDC	jejuni	1						118840	682	ST-682 complex			44	4	7	1664530	172851	81100	285565	0	31.36
SRS3632510	PNUSAC005521	SAMN09770129	SRS3632510	clinical	Human	stool			TN	2018	7		CDC	jejuni	3						4128	22	ST-22 complex			55	5	10	1704613	130406	63448	265238	0	31.34
SRS3632517	PNUSAC005562	SAMN09770108	SRS3632517	clinical	Human	stool			TN	2018	6		CDC	jejuni	3						118579	607	ST-607 complex			37	5	10	1671983	107773	78487	225319	0	30.43
SRS3632520	PNUSAC005564	SAMN09770139	SRS3632520	clinical	Human	stool			TN	2018	6		CDC	jejuni	3						19502	353	ST-353 complex			34	7	12	1733024	107220	62679	161930	0	30.3
SRS3632521	PNUSAC005566	SAMN09770137	SRS3632521	clinical	Human	stool			TN	2018	6		CDC	jejuni	3						16869	467	ST-49 complex			53	6	11	1627508	97713	57858	188601	0	30.62
SRS3632522	PNUSAC005528	SAMN09770142	SRS3632522	clinical	Human	stool			TN	2018	7		CDC	jejuni	3						475	50	ST-21 complex			45	9	17	1760987	69525	46645	185380	0	30.28
SRS3632523	PNUSAC005575	SAMN09770143	SRS3632523	clinical	Human	stool			TN	2018	7		CDC	jejuni	3						52746	21	ST-21 complex			29	4	8	1671279	157426	101867	300326	0	30.42
SRS3632524	PNUSAC005570	SAMN09770132	SRS3632524	clinical	Human	stool			TN	2018	6		CDC	jejuni	3							464	ST-464 complex			49	6	11	1710363	125979	68724	179654	0	30.25
SRS3632526	PNUSAC005514	SAMN09770140	SRS3632526	clinical	Human	stool			TN	2018	6		CDC	jejuni	3						129260	2132	ST-353 complex			76	7	13	1765888	96729	56100	227814	0	30.21
SRS3632529	PNUSAC005523	SAMN09770127	SRS3632529	clinical	Human	stool			TN	2018	7		CDC	jejuni	3						118841	2829	ST-353 complex			33	5	9	1591737	139586	82356	190989	0	30.4
SRS3632530	PNUSAC005568	SAMN09770135	SRS3632530	clinical	Human	stool			TN	2018	6		CDC	jejuni	1						129261	2524	ST-179 complex			44	6	11	1649540	96761	59650	201218	0	30.43
SRS3632531	PNUSAC005515	SAMN09770136	SRS3632531	clinical	Human	stool			TN	2018	6		CDC	jejuni	3						475					50	5	10	1757632	113806	78139	325734	0	30.2
SRS3632534	PNUSAC005569	SAMN09770134	SRS3632534	clinical	Human	stool			TN	2018	6		CDC	jejuni	3						16869	3720	ST-49 complex			58	8	15	1733129	81568	49540	140680	0	30.24
SRS3632535	PNUSAC005522	SAMN09770128	SRS3632535	clinical	Human	stool			TN	2018	7		CDC	jejuni	3						122	464	ST-464 complex			44	6	10	1681592	114000	97425	194765	0	30.39
SRS3632536	PNUSAC00573	SAMN09770147	SRS3632536	clinical	Human	stool			TN	2018	7		CDC	jejuni	3							52	ST-52 complex			71	6	11	1735622	119371	78165	159541	0	30.37
SRS3632537	PNUSAC005529	SAMN09770141	SRS3632537	clinical	Human	stool			TN	2018	7		CDC	jejuni	3						109830	21	ST-21 complex			30	6	10	1664426	110445	90743	198251	0	30.43
SRS3632538	PNUSAC005563	SAMN09770107	SRS3632538	clinical	Human	stool			TN	2018	6		CDC	jejuni	1						118842	682	ST-682 complex			67	6	11	1689268	102100	47537	322942	0	30.26
SRS3637609	FSIS31800819	SAMN09780216	SRS3637609	environmental/other		raw intact chicken	poultry	chicken	PA	2018			USDA-FSIS	jejuni	3						224	5794	ST-443 complex			95	9	18	1785172	62362	40296	166680	0	30.31
SRS3640151	FSIS11812611	SAMN09784461	SRS3640151	environmental/other		animal-swine-market swine	swine		TN	2018			USDA-FSIS	coli	1a						129121	11457	ST-828 complex			86	8	13	1737370	92444	67941	215790	0	30.28
SRS3640280	FSIS11812607	SAMN09784458	SRS3640280	environmental/other		animal-cattle-heifer	cattle		PA	2018			USDA-FSIS	jejuni	3						16690	982	ST-21 complex			39	7	11	1694900	96092	90492	195342	0	30.39
SRS3640333	FSIS11812624	SAMN09784474	SRS3640333	environmental/other		animal-cattle-dairy cow	cattle		PA	2018			USDA-FSIS	jejuni	3						25739	459	ST-42 complex			53	7	13	1709841	87094	62036	181317	0	30.39
SRS3643803	FSIS11812644	SAMN09788604	SRS3643803	environmental/other		chicken carcass	poultry	chicken	PA	2018			USDA-FSIS	coli	1a						57824	1050	ST-828 complex			58	8	16	1651205	79255	42290	161122	0	30.47
SRS3668711	FSIS11812897	SAMN09831692	SRS3668711	environmental/other		chicken carcass	poultry	chicken	PA	2018			USDA-FSIS	jejuni	3						31	3515	ST-353 complex			58	6	10	1740843	138453	73399	178222	0	30.24
SRS3668726	FSIS11812896	SAMN09831691	SRS3668726	environmental/other		chicken carcass	poultry	chicken	PA	2018			USDA-FSIS	jejuni	3						19513	918	ST-48 complex			48	5	13	1679040	133539	37088	206474	0	30.42
SRS3668734	FSIS11812918	SAMN09831709	SRS3668734	environmental/other		chicken carcass	poultry	chicken	PA	2018			USDA-FSIS	coli	1a						111748	1119	ST-828 complex			54	7	12	1727235	95956	67603	192423	0	30.41
SRS3668772	FSIS11812875	SAMN09831730	SRS3668772	environmental/other		raw intact chicken	poultry	chicken	PA	2018			USDA-FSIS	jejuni	3						110314	10493	ST-353 complex			66	9	18	1573870	59271	34667	141293	0	30.46
SRS3668773	FSIS11812879	SAMN09831734	SRS3668773	environmental/other		chicken carcass	poultry	chicken	TN	2018			USDA-FSIS	coli	1a						19768	3262	ST-828 complex			27	4	6	1670991	190020	154049	336642	0	30.36
SRS3668796	FSIS11812886	SAMN09831741	SRS3668796	environmental/other		chicken carcass	poultry	chicken	PA	2018			USDA-FSIS	jejuni	3						111393	52	ST-52 complex			44	6	12	1706790	104830	54937	180178	0	31.32
SRS3668797	FSIS11812888	SAMN09831743	SRS3668797	environmental/other		comminuted chicken	poultry	chicken	PA	2018			USDA-FSIS	coli	1a						13	829	ST-828 complex			66	12	23	1765363	46855	31412	115865	0	30.34
SRS3670871	FSIS21821918	SAMN09836357	SRS3670871	environmental/other		chicken carcass	poultry	chicken	PA	2018			USDA-FSIS	coli	1a						114244	1067	ST-828 complex			121	18	36	1774550	31363	18767	88916	0	30.49
SRS3673074	CVM N17C811	SAMN09783393	SRS3673074	environmental/other		chicken breast	poultry	chicken	PA	2017			FDA	jejuni	3						63049	222	ST-206 complex			92	4	8	1844956	162923	75220	381707	0	30.99
SRS3673090	CVM N17C578	SAMN09783231	SRS3673090	environmental/other		chicken breast	poultry	chicken	PA	2017			FDA	jejuni	3						112477	50	ST-21 complex			61	7	13	1765292	94162	60712	215658	0	30.26
SRS3673091	CVM N17C810	SAMN09783392	SRS3673091	environmental/other		chicken breast	poultry	chicken	PA	2017			FDA	jejuni	1						3491	2109	ST-45 complex			82	14	29	1669239	42086	21571	123296	0.06	30.49
SRR7698011	CVM N17C417	SAMN09783174	SRS3673130	environmental/other		chicken breast	poultry	chicken	PA	2017			FDA	jejuni	3						17057	353	ST-353 complex			123	8	18	1885608	71463	35112	240216	0.21	31.09
SRS3673138	CVM N17C823	SAMN09783404	SRS3673138	environmental/other		Mixed Parts	poultry		TN	2017			FDA	jejuni	3						112274	50	ST-21 complex			70	8	13	1745145	90108	62078	141353	0	30.19
SRS3673139	CVM N17C824	SAMN09783405	SRS3673139	environmental/other		Chicken Wings	poultry	chicken	TN	2017			FDA	jejuni	3						109841	10738	ST-353 complex			64	6	13	1733136	92979	52687	265631	0	31.29
SRS3673182	CVM N17C815	SAMN09783397	SRS3673182	environmental/other		Chicken Legs	poultry	chicken	PA	2017			FDA	coli	1a						57828	829	ST-828 complex			24	5	9	1646825	120176	92529	211302	0	30.43
SRS3673183	CVM N17C814	SAMN09783396	SRS3673183	environmental/other		chicken breast	poultry	chicken	PA	2017			FDA	jejuni	3						85	222	ST-206 complex			49	6	11	1729801	106290	82227	187075	0	31.27
SRS3673184	CVM N17C813	SAMN09783395	SRS3673184	environmental/other		Chicken Legs	poultry	chicken	PA	2017			FDA	coli	1a						110114	1068	ST-828 complex			132	10	21	1860076	59541	31646	257885	0	31.04
SRS3673186	CVM N17C820	SAMN09783401	SRS3673186	environmental/other		chicken breast	poultry	chicken	TN	2017			FDA	jejuni	3						16869	6647	ST-49 complex			29	5	9	1755870	146995	90548	188678	0	30.33
SRS3673187	CVM N17C818	SAMN09783399	SRS3673187	environmental/other		Chicken Thighs	poultry	chicken	TN	2017			FDA	coli	1a						57828	829	ST-828 complex			31	4	7	1672512	154721	90146	376722	0	30.42
SRS3673188	CVM N17C819	SAMN09783400	SRS3673188	environmental/other		Chicken Wings	poultry	chicken	TN	2017			FDA	coli	1a						57828	829	ST-828 complex			26	4	8	1667675	150012	92260	333955	0	30.48
SRS3673189	CVM N17C816	SAMN09783398	SRS3673189	environmental/other		Chicken Legs	poultry	chicken	PA	2017			FDA	jejuni	3						112387	3515	ST-353 complex			29	4	8	1634920	105523	81443	381014	0	30.46
SRS3673190	CVM N17C822	SAMN09783403	SRS3673190	environmental/other		chicken breast	poultry	chicken	TN	2017			FDA	jejuni	3						111030	3510	ST-353 complex			39	6	10	1698246	119710	77798	189888	0	30.27
SRS3673191	CVM N17C821	SAMN09783402	SRS3673191	environmental/other		Chicken Wings	poultry	chicken	TN	2017			FDA	jejuni	3						17057	8065	ST-353 complex			25	4	7	1640443	162984	97491	326569	0	31.38
SRR7697935	CVM N17C418	SAMN09783175	SRS3673204	environmental/other		Chicken Legs	poultry	chicken	PA	2017			FDA	coli	1a						113996	829	ST-828 complex			29	4	8	1706127	161499	90140	405076	0	30.38
SRS3673205	CVM N17C441	SAMN09783195	SRS3673205	environmental/other		chicken breast	poultry	chicken	TN	2017			FDA	coli	1a						111278	1063	ST-828 complex			36	5	8	1757139	141129	110185	272511	0	31.26
SRS3673207	CVM N17C440	SAMN09605199	SRS3673207	environmental/other		chicken breast	poultry	chicken	TN	2017			FDA	coli	1a						110877	1119	ST-828 complex			44	6	11	1678764	93175	82654	197069	0	30.34
SRR7697914	CVM N17C416	SAMN09783173	SRS3673225	environmental/other		chicken breast	poultry	chicken	PA	2017			FDA	jejuni	1						48248	45	ST-45 complex			29	3	6	1640059	210579	130341	377306	0	31.38
SRS3673242	CVM N17C812	SAMN09783394	SRS3673242	environmental/other		chicken breast	poultry	chicken	PA	2017			FDA	jejuni	3						17057	462	ST-353 complex			38	3	6	1643404	209900	97491	377304	0	31.38
SRS3673244	CVM N17C438	SAMN09783194	SRS3673244	environmental/other		chicken breast	poultry	chicken	TN	2017			FDA	coli	1a						99510	3262	ST-828 complex			50	7	12	1777525	110871	77537	179620	0	30.25
SRS3673245	CVM N17C439	SAMN09605198	SRS3673245	environmental/other		chicken breast	poultry	chicken	TN	2017			FDA	jejuni	3						4097	452	ST-353 complex			121	8	17	1814482	77270	41728	141560	0	30.19
SRR7697866	CVM N17C206	SAMN09783092	SRS3673274	environmental/other		Chicken Legs	poultry	chicken	PA	2017			FDA	coli	1a			coli		coli_100%	110488	889	ST-828 complex			35	4	6	1727590	193969	138252	348049	0	30.26
SRS3673287	CVM N17C758	SAMN09783340	SRS3673287	environmental/other		Chicken Legs	poultry	chicken	PA	2017			FDA	jejuni	3							607	ST-607 complex			180	7	15	1938493	82633	52690	334338	0	30.99
SRS3673288	CVM N17C759	SAMN09783341	SRS3673288	environmental/other		chicken breast	poultry	chicken	PA	2017			FDA	jejuni	3						63047	9215	ST-353 complex			185	11	22	1874825	60462	21611	116102	0	31.15
SRS3673290	CVM N17C757	SAMN09783339	SRS3673290	environmental/other		chicken breast	poultry	chicken	PA	2017			FDA	jejuni	3						111451	353	ST-353 complex			52	6	10	1738320	109985	99069	232907	0	30.24
SRR7697841	CVM N17C422	SAMN09783179	SRS3673297	environmental/other		chicken breast	poultry	chicken	PA	2017			FDA	jejuni	3						17018	48	ST-48 complex			62	6	13	1782351	86789	53014	266212	0	31.24
SRR7697840	CVM N17C421	SAMN09783178	SRS3673298	environmental/other		chicken breast	poultry	chicken	PA	2017			FDA	jejuni	3						109222	353	ST-353 complex			55	8	13	1744856	90042	56581	204444	0	30.21
SRR7697839	CVM N17C420	SAMN09783177	SRS3673299	environmental/other		ground turkey	poultry	turkey	PA	2017			FDA	jejuni	3						19444	464	ST-464 complex			176	26	49	1748931	24365	12957	58916	0	30.34
SRR7697838	CVM N17C419	SAMN09783176	SRS3673300	environmental/other		ground turkey	poultry	turkey	PA	2017			FDA	jejuni	3						475	50	ST-21 complex			93	16	31	1725369	31943	21227	124315	0	30.33
SRR7697834	CVM N17C423	SAMN09783180	SRS3673304	environmental/other		chicken breast	poultry	chicken	PA	2017			FDA	jejuni	3						17018	48	ST-48 complex			43	5	10	1690261	111115	77053	312597	0	30.27
SRS3673328	CVM N17C763	SAMN09783345	SRS3673328	environmental/other		chicken breast	poultry	chicken	PA	2017			FDA	coli	1a						19776	828	ST-828 complex			96	12	30	1664670	38629	16336	152364	0	31.45
SRS3673329	CVM N17C762	SAMN09783344	SRS3673329	environmental/other		Chicken Legs	poultry	chicken	PA	2017			FDA	jejuni	3						19451	824	ST-257 complex			84	8	14	1784646	88070	49987	182559	0	30.18
SRS3673331	CVM N17C764	SAMN09783346	SRS3673331	environmental/other		Chicken Legs	poultry	chicken	PA	2017			FDA	jejuni	3						53696	353	ST-353 complex			85	15	29	1755228	46365	24696	93510	0	30.27
SRS3673333	CVM N17C760	SAMN09783342	SRS3673333	environmental/other		chicken breast	poultry	chicken	PA	2017			FDA	jejuni	3						53723	429	ST-48 complex			48	9	18	1697974	61404	36329	175953	0	30.42
SRS3673336	CVM N17C761	SAMN09783343	SRS3673336	environmental/other		Chicken Legs	poultry	chicken	PA	2017			FDA	coli	1a						25749	7818	ST-828 complex			18	2	4	1660785	396666	164013	436991	0	31.36
SRS3673390	CVM N17C612	SAMN09783238	SRS3673390	environmental/other		Chicken Thighs	poultry	chicken	TN	2017			FDA	jejuni	3						17018	48	ST-48 complex			25	4	8	1639631	153170	78435	333187	0	30.48
SRS3673395	CVM N17C604	SAMN09783237	SRS3673395	environmental/other		chicken breast	poultry	chicken	TN	2017			FDA	coli	1a							1082	ST-828 complex			146	24	48	1635232	22557	11472	97247	0	31.48
SRS3673396	CVM N17C599	SAMN09783236	SRS3673396	environmental/other		Chicken Thighs	poultry	chicken	TN	2017			FDA	jejuni	3						111461	6091				35	8	13	1720464	101125	70956	151297	0	30.34
SRS3677778	FSIS11812961	SAMN09844497	SRS3677778	environmental/other		Animal-Turkey-Young Turkey	poultry	turkey	PA	2018			USDA-FSIS	coli	1a						114097	1017	ST-828 complex			145	9	19	1908862	66205	33688	177880	0	30.94
SRS3681629	FSIS11812937	SAMN09849920	SRS3681629	environmental/other		animal-swine-sow	swine		PA	2018			USDA-FSIS	coli	1a						102863	887	ST-828 complex			49	8	14	1711636	79054	57114	146057	0	31.3
SRS3681630	FSIS11812944	SAMN09849927	SRS3681630	environmental/other		animal-swine-sow	swine		TN	2018			USDA-FSIS	jejuni	3						19439	10398	ST-353 complex			47	4	8	1686495	187055	92426	291615	0	30.34
SRS3681632	FSIS11812949	SAMN09849932	SRS3681632	environmental/other		animal-cattle-dairy cow	cattle		PA	2018			USDA-FSIS	jejuni	3						19522	4370	ST-353 complex			90	5	9	1800747	102239	92541	359651	0	30.31
SRS3681650	FSIS11812928	SAMN09849911	SRS3681650	environmental/other		animal-swine-sow	swine		PA	2018			USDA-FSIS	coli	1a						177	854	ST-828 complex			60	7	13	1893494	127692	58541	162837	0	31.09
SRS3681655	FSIS11812950	SAMN09849933	SRS3681655	environmental/other		animal-cattle-dairy cow	cattle		PA	2018			USDA-FSIS	jejuni	1						423	45	ST-45 complex			40	5	9	1654777	109988	83886	277508	0	30.47
SRS3689690	PNUSAC005814	SAMN09858303	SRS3689690	clinical	Human	stool			TN	2018	7		CDC	jejuni	3						16869	467	ST-49 complex			25	3	5	1679688	231859	154667	374455	0	30.32
SRS3689692	PNUSAC004909	SAMN09858309	SRS3689692	clinical	Human	stool			TN	2018	5		CDC	jejuni	1						434	137	ST-45 complex			26	3	6	1634637	206462	97574	329160	0	30.43
SRS3689696	PNUSAC005812	SAMN09858305	SRS3689696	clinical	Human	stool			TN	2018	7		CDC	jejuni	3						118582	459	ST-42 complex			33	4	7	1646364	153726	108640	337762	0	30.48
SRS3689697	PNUSAC005809	SAMN09858308	SRS3689697	clinical	Human	stool			TN	2018	7		CDC	jejuni	3						19517	52	ST-52 complex			27	3	6	1650130	181470	109632	490453	0	30.41
SRS3689699	PNUSAC004908	SAMN09858310	SRS3689699	clinical	Human	stool			TN	2018	5		CDC	jejuni	3						113	48	ST-48 complex			16	3	6	1645084	197804	117244	392718	0	30.46
SRS3689701	PNUSAC005810	SAMN09858307	SRS3689701	clinical	Human	stool			TN	2018	7		CDC	jejuni	3						17067	607	ST-607 complex			46	3	6	1847728	183942	103711	519732	0	30.07
SRS3689704	PNUSAC005811	SAMN09858306	SRS3689704	clinical	Human	stool			TN	2018	7		CDC	jejuni	1						19446	137	ST-45 complex			22	3	6	1633424	234515	145499	341142	0	30.42
SRS3689706	PNUSAC005816	SAMN09858321	SRS3689706	clinical	Human	stool			TN	2018	7		CDC	upsaliensis	n/a	upsaliensis	upsaliensis				114600			unknown		68	8	16	1634156	68819	37253	156817	0	34.7
SRS3689708	PNUSAC005813	SAMN09858304	SRS3689708	clinical	Human	stool			TN	2018	7		CDC	jejuni	1						19446	137	ST-45 complex			33	4	6	1596928	206172	140639	322219	0	30.5
SRS3689709	PNUSAC005815	SAMN09858337	SRS3689709	clinical	Human	stool			TN	2018	7		CDC	jejuni	3						85	222	ST-206 complex			42	4	8	1670280	154694	90537	370943	0	30.44
SRS3689711	PNUSAC005821	SAMN09858333	SRS3689711	clinical	Human	stool			TN	2018	7		CDC	jejuni	1						19498	45	ST-45 complex			36	4	6	1626597	185167	128465	352363	0	30.46
SRS3689719	PNUSAC005824	SAMN09858331	SRS3689719	clinical	Human	stool			TN	2018	7		CDC	jejuni	3						129246	353	ST-353 complex			27	5	9	1807297	117975	104588	391093	0	30.21
SRS3689723	PNUSAC005823	SAMN09858330	SRS3689723	clinical	Human	stool			TN	2018	7		CDC	jejuni	1						139	508	ST-508 complex			44	4	8	1696667	165103	90161	316205	0	30.36
SRS3689725	PNUSAC005822	SAMN09858332	SRS3689725	clinical	Human	stool			TN	2018	7		CDC	jejuni	3						118845	10398	ST-353 complex			27	4	6	1768580	187189	148584	350958	0	30.29
SRS3689726	PNUSAC005818	SAMN09858335	SRS3689726	clinical	Human	stool			TN	2018	7		CDC	jejuni	3						85	222	ST-206 complex			21	3	6	1669247	185975	128009	422824	0	30.43
SRS3689729	PNUSAC005825	SAMN09858327	SRS3689729	clinical	Human	stool			TN	2018	7		CDC	jejuni	3						58220					42	4	7	1761140	180049	109882	306762	0	30.22
SRS3689731	PNUSAC005820	SAMN09858334	SRS3689731	clinical	Human	stool			TN	2018	7		CDC	jejuni	3						475	50	ST-21 complex			37	5	9	1634592	154987	100831	194231	0	30.42
SRS3689735	PNUSAC005826	SAMN09858326	SRS3689735	clinical	Human	stool			TN	2018	8		CDC	jejuni	3						475	50	ST-21 complex			66	6	11	1837730	106657	90144	209931	0	30.23
SRS3716970	FSIS21821936	SAMN09916186	SRS3716970	environmental/other		raw intact chicken	poultry	chicken	PA	2018			USDA-FSIS	jejuni	3						111451	353	ST-353 complex			65	7	13	1689805	92815	58274	168802	0	30.26
SRS3725158	FSIS11813385	SAMN09933783	SRS3725158	environmental/other		animal-cattle-dairy cow	cattle		PA	2018			USDA-FSIS	jejuni	3							806	ST-21 complex			101	20	37	1838091	31682	21542	110312	0.05	30.33
SRS3725165	FSIS11813370	SAMN09933769	SRS3725165	environmental/other		animal-cattle-dairy cow	cattle		PA	2018			USDA-FSIS	coli	1a						57871	1064	ST-828 complex			153	9	18	1858529	72062	35224	265079	0	30.95
SRS3727407	FSIS31800934	SAMN09936816	SRS3727407	environmental/other		chicken carcass	poultry	chicken	PA	2018			USDA-FSIS	jejuni	3						19517	52	ST-52 complex			50	7	12	1674093	100796	60678	148744	0	30.38
SRS3729759	PNUSAC005961	SAMN09941072	SRS3729759	clinical	Human	stool			TN	2018	8		CDC	jejuni	1						3491	2109	ST-45 complex			34	5	7	1726252	174741	130428	234538	0	30.41
SRS3729767	PNUSAC005968	SAMN09941075	SRS3729767	clinical	Human	stool			TN	2018	8		CDC	jejuni	3						112625	3609	ST-48 complex			30	4	8	1629018	116676	96355	357352	0	30.47
SRS3729772	PNUSAC005962	SAMN09941069	SRS3729772	clinical	Human	stool			TN	2018	7		CDC	jejuni	3						112615	353	ST-353 complex			52	5	9	1705882	148996	105824	188606	0	30.29
SRS3729775	PNUSAC005964	SAMN09941065	SRS3729775	clinical	Human	stool			TN	2018	8		CDC	jejuni	3						19502	353	ST-353 complex			43	6	10	1772270	118005	104586	211889	0	30.25
SRS3729781	PNUSAC005963	SAMN09941067	SRS3729781	clinical	Human	stool			TN	2018	8		CDC	jejuni	3						475	50	ST-21 complex			34	5	9	1636371	107981	100823	195834	0	30.42
SRS3729808	PNUSAC005975	SAMN09941107	SRS3729808	clinical	Human	stool			TN	2018	8		CDC	jejuni	3						129231	48	ST-48 complex			23	4	7	1645467	154756	95788	357621	0	30.46
SRS3729809	PNUSAC005969	SAMN09941088	SRS3729809	clinical	Human	stool			TN	2018	8		CDC	jejuni	3						58037	607	ST-607 complex			64	6	11	1814541	110038	84487	183828	0	30.14
SRS3729812	PNUSAC005967	SAMN09941079	SRS3729812	clinical	Human	stool			TN	2018	8		CDC	jejuni	3						19506	806	ST-21 complex			20	4	7	1829654	184778	116438	338429	0	30.28
SRS3729814	PNUSAC005973	SAMN09941092	SRS3729814	clinical	Human	stool			TN	2018	8		CDC	coli	1a						52679	1175	ST-828 complex			49	4	7	1704067	149979	106276	376080	0	31.29
SRS3729816	PNUSAC005974	SAMN09941110	SRS3729816	clinical	Human	stool			TN	2018	8		CDC	jejuni	3						109436	464	ST-464 complex			57	4	7	1705637	154738	97705	317228	0	30.24
SRS3729821	PNUSAC005972	SAMN09941095	SRS3729821	clinical	Human	stool			TN	2018	8		CDC	jejuni	3						129232	10390	ST-607 complex			58	4	7	1767822	175272	128433	342939	0	30.18
SRS3729831	PNUSAC005971	SAMN09941118	SRS3729831	clinical	Human	stool			TN	2018	8		CDC	coli	1a						128830	1142	ST-828 complex			69	5	8	1842647	164234	110015	319725	0	31.04
SRS3729842	PNUSAC005970	SAMN09941103	SRS3729842	clinical	Human	stool			TN	2018	8		CDC	coli	1a						19767	902	ST-828 complex			22	3	6	1709549	272821	106399	434373	0	31.29
SRS3741909	FSIS11813121	SAMN09977215	SRS3741909	environmental/other		chicken carcass	poultry	chicken	PA	2018			USDA-FSIS	coli	1a						118424	10814				99	5	11	1870460	123288	66492	265683	0	30.98
SRS3745921	FSIS31800971	SAMN09984151	SRS3745921	environmental/other		chicken carcass	poultry	chicken	TN	2018			USDA-FSIS	jejuni	3						109284	56				60	8	13	1694261	92822	58831	140028	0	30.43
SRS3745926	FSIS21822029	SAMN09984148	SRS3745926	environmental/other		chicken carcass	poultry	chicken	PA	2018			USDA-FSIS	jejuni	3						58234	1911				97	6	12	1838078	105940	42924	225628	0	30.12
SRS3745927	FSIS31800970	SAMN09984150	SRS3745927	environmental/other		chicken carcass	poultry	chicken	PA	2018			USDA-FSIS	jejuni	3						112580	10642	ST-353 complex			37	5	9	1689505	130252	92415	299335	0	30.28
SRS3745928	FSIS31800972	SAMN09984250	SRS3745928	environmental/other		chicken carcass	poultry	chicken	PA	2018			USDA-FSIS	jejuni	3						110635	924	ST-607 complex			69	7	13	1862046	94793	59019	180667	0	30.11
SRS3754141	FSIS31800967	SAMN09984248	SRS3754141	environmental/other		chicken carcass	poultry	chicken	PA	2018			USDA-FSIS	jejuni	3						53723	429	ST-48 complex			32	4	7	1725269	160977	102604	403052	0	30.39
SRS3766379	FSIS11813391	SAMN10034857	SRS3766379	environmental/other		animal-cattle-dairy cow	cattle		TN	2018			USDA-FSIS	jejuni	3						25739	11440	ST-42 complex			34	6	10	1735777	123764	83873	224734	0	30.37
SRS3766382	FSIS11813826	SAMN10034875	SRS3766382	environmental/other		animal-chicken-young chicken	poultry	chicken	TN	2018			USDA-FSIS	jejuni	3						109284	56				57	7	13	1694646	92622	64242	201882	0	30.43
SRS3766399	FSIS11813823	SAMN10034872	SRS3766399	environmental/other		animal-swine-market swine	swine		TN	2018			USDA-FSIS	coli	1a						129112	1068	ST-828 complex			42	8	15	1732601	95064	45605	164166	0	31.17
SRS3766449	FSIS11813824	SAMN10034873	SRS3766449	environmental/other		animal-cattle-dairy cow	cattle		PA	2018			USDA-FSIS	jejuni	2						4025	933	ST-403 complex			83	10	21	1804259	54626	35031	156558	0	30.14
SRS3766488	FSIS11813879	SAMN10034855	SRS3766488	environmental/other		raw intact chicken	poultry	chicken	PA	2018			USDA-FSIS	jejuni	3						16869	6647	ST-49 complex			23	4	8	1684700	185693	68072	289219	0	30.32
SRS3766492	FSIS11813876	SAMN10034852	SRS3766492	environmental/other		raw intact chicken	poultry	chicken	TN	2018			USDA-FSIS	jejuni	3						19517	52	ST-52 complex			29	6	10	1640722	104576	69552	210396	0	30.41
SRS3793353	PNUSAC006227	SAMN10081937	SRS3793353	clinical	Human	stool			TN	2018	8		CDC	jejuni	3						17018	48	ST-48 complex			44	6	12	1641550	90025	52356	194379	0	30.48
SRS3793374	PNUSAC006236	SAMN10081914	SRS3793374	clinical	Human	stool			TN	2018	8		CDC	jejuni	3						102875	6175	ST-21 complex			70	9	16	1781914	76163	44894	129810	0	30.19
SRS3793375	PNUSAC006240	SAMN10081982	SRS3793375	clinical	Human	stool			TN	2018	8		CDC	jejuni	3						102890	222	ST-206 complex			46	8	15	1670363	84966	48585	134895	0	30.45
SRS3793376	PNUSAC006234	SAMN10081918	SRS3793376	clinical	Human	stool			TN	2018	8		CDC	jejuni	1						118590	2524	ST-179 complex			113	8	16	1821506	72080	36473	189130	0	30.15
SRS3793377	PNUSAC006230	SAMN10081929	SRS3793377	clinical	Human	stool			TN	2018	8		CDC	jejuni	3						129649	10763	ST-353 complex			74	9	16	1698862	63305	46676	168279	0	30.29
SRS3793382	PNUSAC006232	SAMN10081922	SRS3793382	clinical	Human	stool			TN	2018	8		CDC	jejuni	3						112583	1212	ST-607 complex			78	6	11	1788801	104051	68749	269321	0	30.05
SRS3793383	PNUSAC006237	SAMN10081911	SRS3793383	clinical	Human	stool			TN	2018	8		CDC	jejuni	3						348	8	ST-21 complex			39	4	9	1621256	141453	48670	295424	0	30.5
SRS3793384	PNUSAC006239	SAMN10081985	SRS3793384	clinical	Human	stool			TN	2018	8		CDC	jejuni	3						19451	10761	ST-354 complex			75	6	11	1816807	107054	80573	236981	0	30.17
SRS3793387	PNUSAC006242	SAMN10081977	SRS3793387	clinical	Human	swab			TN	2018	8		CDC	jejuni	1						129365	45	ST-45 complex			55	8	14	1618688	87484	43555	169809	0	30.51
SRS3793390	PNUSAC006241	SAMN10081979	SRS3793390	clinical	Human	stool			TN	2018	8		CDC	jejuni	3						19423	1212	ST-607 complex			69	5	11	1807259	106992	64742	260594	0	30.09
SRS3793394	PNUSAC006238	SAMN10081909	SRS3793394	clinical	Human	stool			TN	2018	8		CDC	jejuni	3						112390	50	ST-21 complex			44	6	12	1679327	100627	55799	194127	0	30.42
SRS3793395	PNUSAC006229	SAMN10081932	SRS3793395	clinical	Human	stool			TN	2018	8		CDC	jejuni	3						4128	22	ST-22 complex			27	5	8	1607690	147081	90252	230484	0	30.5
SRS3800721	PNUSAC006224	SAMN10091173	SRS3800721	clinical	Human	stool			TN	2018	8		CDC	jejuni	3						19506	806	ST-21 complex			47	5	9	1837636	140213	90456	334461	0	30.34
SRS3800751	PNUSAC006223	SAMN10091174	SRS3800751	clinical	Human	stool			TN	2018	8		CDC	jejuni	3						4128	22	ST-22 complex			57	8	15	1643222	68703	41910	170557	0	30.52
SRS3803844	FSIS11813596	SAMN10094110	SRS3803844	environmental/other		animal-cattle-dairy cow	cattle		PA	2018			USDA-FSIS	coli	1a						16448	1068	ST-828 complex			78	11	22	1739404	62243	26030	106944	0	31.34
SRS3810090	FSIS21822064	SAMN10102129	SRS3810090	environmental/other		raw intact chicken	poultry	chicken	TN	2018			USDA-FSIS	jejuni	3						17018	48	ST-48 complex			47	5	9	1644453	116590	72222	297211	0	30.46
SRS3810093	FSIS31801032	SAMN10102140	SRS3810093	environmental/other		chicken carcass	poultry	chicken	PA	2018			USDA-FSIS	jejuni	3						58182					88	8	15	1737861	89796	51050	166050	0	30.24
SRS3810112	FSIS21822116	SAMN10102134	SRS3810112	environmental/other		raw intact chicken	poultry	chicken	TN	2018			USDA-FSIS	coli	1a						53467	899	ST-828 complex			37	5	9	1724722	159219	59547	246857	0	31.27
SRS3810117	FSIS21822119	SAMN10102137	SRS3810117	environmental/other		chicken carcass	poultry	chicken	TN	2018			USDA-FSIS	jejuni	3						102929	10412				46	7	12	1617034	87607	61256	277092	0	30.4
SRS3821248	FSIS11814232	SAMN10130019	SRS3821248	environmental/other		raw intact chicken	poultry	chicken	PA	2018			USDA-FSIS	coli	1a						110497	10857	ST-828 complex			85	8	17	1840763	66855	37129	173969	0	31.09
SRS3821301	FSIS11814060	SAMN10129887	SRS3821301	environmental/other		chicken carcass	poultry	chicken	TN	2018			USDA-FSIS	jejuni	3						122	464	ST-464 complex			100	12	21	1699750	60561	27229	101394	0	30.25
SRS3821305	FSIS11814068	SAMN10129895	SRS3821305	environmental/other		Animal-Turkey-Turkey Carcass Sponge	poultry	turkey	PA	2018			USDA-FSIS	coli	1a						111911	11158	ST-828 complex			86	4	8	1834601	142187	83505	376522	0	31.01
SRS3821346	FSIS11814075	SAMN10129902	SRS3821346	environmental/other		raw intact chicken	poultry	chicken	TN	2018			USDA-FSIS	jejuni	3						102913	353	ST-353 complex			96	11	22	1827522	49111	35281	117906	0	30.23
SRS3821348	FSIS11814180	SAMN10129909	SRS3821348	environmental/other		raw intact chicken	poultry	chicken	PA	2018			USDA-FSIS	jejuni	3						110635	924	ST-607 complex			46	5	9	1793932	106948	78998	317562	0	30.12
SRS3821352	FSIS11814030	SAMN10129937	SRS3821352	environmental/other		animal-cattle-dairy cow	cattle		PA	2018			USDA-FSIS	jejuni	3						19506	806	ST-21 complex			46	7	13	1742525	92012	56496	259197	0	30.45
SRS3821356	FSIS11814043	SAMN10129949	SRS3821356	environmental/other		chicken carcass	poultry	chicken	TN	2018			USDA-FSIS	jejuni	3						19502	353	ST-353 complex			59	8	16	1683945	81759	34428	146433	0	30.29
SRS3821358	FSIS11814048	SAMN10129954	SRS3821358	environmental/other		chicken carcass	poultry	chicken	TN	2018			USDA-FSIS	coli	1a						53467	899	ST-828 complex			39	7	15	1719424	76581	44162	189221	0	31.3
SRS3821367	FSIS11814032	SAMN10129939	SRS3821367	environmental/other		animal-cattle-dairy cow	cattle		PA	2018			USDA-FSIS	jejuni	3						53588	806	ST-21 complex			61	7	14	1826353	90400	46270	252598	0	30.29
SRS3821372	FSIS11814049	SAMN10129955	SRS3821372	environmental/other		raw intact chicken	poultry	chicken	PA	2018			USDA-FSIS	jejuni	3						4097	452	ST-353 complex			73	12	24	1715846	48730	31487	115043	0	30.28
SRS3821377	FSIS11814056	SAMN10129962	SRS3821377	environmental/other		chicken carcass	poultry	chicken	PA	2018			USDA-FSIS	jejuni	3						31	353	ST-353 complex			60	8	15	1806887	90655	46663	221242	0	30.19
SRS3821412	FSIS11814267	SAMN10129998	SRS3821412	environmental/other		animal-cattle-steer	cattle		TN	2018			USDA-FSIS	coli	1a						19422	899	ST-828 complex			39	4	8	1689081	135243	82991	339805	0	31.34
SRS3821522	FSIS11814006	SAMN10129862	SRS3821522	environmental/other		animal-cattle-steer	cattle		PA	2018			USDA-FSIS	jejuni	3						19470	21	ST-21 complex			39	3	6	1657127	154271	105518	573041	0	30.42
SRS3821526	FSIS11814027	SAMN10129882	SRS3821526	environmental/other		animal-swine-sow	swine		TN	2018			USDA-FSIS	coli	1a							828	ST-828 complex			39	6	12	1643578	91255	61451	213156	0	31.34
SRS3821529	FSIS11814021	SAMN10129876	SRS3821529	environmental/other		animal-cattle-beef cow	cattle		PA	2018			USDA-FSIS	coli	1a						130250	3753	ST-828 complex			49	6	12	1718333	102282	59114	215326	0	31.26
SRS3821532	FSIS11814004	SAMN10129860	SRS3821532	environmental/other		animal-cattle-dairy cow	cattle		PA	2018			USDA-FSIS	coli	1a						102865	902	ST-828 complex			39	5	9	1713348	162358	68919	278339	0	31.27
SRS3827524	FSIS11814222	SAMN10139927	SRS3827524	environmental/other		raw intact chicken	poultry	chicken	PA	2018			USDA-FSIS	jejuni	3						19423	1212	ST-607 complex			103	12	24	1818685	50542	26129	113178	0	30.13
SRS3859046	PNUSAC006319	SAMN10146717	SRS3859046	clinical	Human	stool			TN	2018	8		CDC	jejuni	3						102917	2229	ST-353 complex			58	6	10	1745426	103538	82649	208529	0	30.19
SRS3859048	PNUSAC006322	SAMN10146716	SRS3859048	clinical	Human	stool			TN	2018	9		CDC	jejuni	3						17018	48	ST-48 complex			59	11	20	1631186	51184	32795	156095	0	30.53
SRS3859050	PNUSAC006323	SAMN10146715	SRS3859050	clinical	Human	stool			TN	2018	9		CDC	jejuni	3						19453					104	18	36	1610256	29403	15704	125992	0	30.57
SRS3859051	PNUSAC006316	SAMN10146721	SRS3859051	clinical	Human	stool			TN	2018	9		CDC	jejuni	1						19498	45	ST-45 complex			39	7	12	1622247	100919	63803	167554	0	30.49
SRS3859052	PNUSAC006317	SAMN10146714	SRS3859052	clinical	Human	stool			TN	2018	9		CDC	coli	1a						33080	3262	ST-828 complex			49	9	16	1720969	81892	44593	129762	0	31.33
SRS3859053	PNUSAC006313	SAMN10146724	SRS3859053	clinical	Human	stool			TN	2018	9		CDC	jejuni	1						99533	2866				78	13	26	1665415	47306	23576	91630	0	30.52
SRS3859054	PNUSAC006315	SAMN10146722	SRS3859054	clinical	Human	stool			TN	2018	9		CDC	jejuni	3						17034	6639	ST-48 complex			74	17	30	1620155	35853	25245	102942	0	30.58
SRS3859057	PNUSAC006321	SAMN10146718	SRS3859057	clinical	Human	stool			TN	2018	9		CDC	jejuni	3						19451	824	ST-257 complex			49	5	11	1773940	101306	70892	320838	0	30.22
SRS3859058	PNUSAC006320	SAMN10146719	SRS3859058	clinical	Human	stool			TN	2018	9		CDC	jejuni	3						110775	2829	ST-353 complex			83	8	15	1722996	89551	36051	171029	0	30.35
SRS3859059	PNUSAC006312	SAMN10146725	SRS3859059	clinical	Human	stool			TN	2018	8		CDC	jejuni	3						16775	354	ST-354 complex			47	6	11	1745916	111895	72019	189508	0	30.23
SRS3859061	PNUSAC006318	SAMN10146720	SRS3859061	clinical	Human	stool			TN	2018	8		CDC	jejuni	2						216	6674	ST-403 complex			95	9	15	1785681	83780	53448	140329	0	30.1
SRS3860909	FSIS21822127	SAMN10148484	SRS3860909	environmental/other		chicken carcass	poultry	chicken	TN	2018			USDA-FSIS	jejuni	3						109861	50	ST-21 complex			46	7	11	1618714	104264	78110	187914	0	30.47
SRS3863023	FSIS11814410	SAMN10161384	SRS3863023	environmental/other		raw intact chicken	poultry	chicken	PA	2018			USDA-FSIS	jejuni	3						17018	48	ST-48 complex			54	8	15	1640310	64780	42691	137129	0	30.48
SRS3863027	FSIS11814386	SAMN10161360	SRS3863027	environmental/other		raw intact chicken	poultry	chicken	TN	2018			USDA-FSIS	jejuni	3						102929	10412				101	17	33	1591003	29739	18476	89756	0	30.51
SRS3863079	FSIS11814388	SAMN10161362	SRS3863079	environmental/other		raw intact chicken	poultry	chicken	TN	2018			USDA-FSIS	jejuni	3						17067	607	ST-607 complex			71	7	13	1811121	85695	46183	183889	0	30.14
SRS3863091	FSIS11814406	SAMN10161380	SRS3863091	environmental/other		chicken carcass	poultry	chicken	PA	2018			USDA-FSIS	coli	1a						19776	828	ST-828 complex			54	5	11	1699450	125725	52054	255495	0	31.37
SRS3863106	FSIS11814411	SAMN10161385	SRS3863106	environmental/other		raw intact chicken	poultry	chicken	PA	2018			USDA-FSIS	jejuni	1						70031	45	ST-45 complex			74	10	22	1656397	51760	28065	126527	0	30.35
SRS3878581	FSIS11814280	SAMN10177679	SRS3878581	environmental/other		animal-cattle-dairy cow	cattle		PA	2018			USDA-FSIS	jejuni	2						4025	933	ST-403 complex			65	7	14	1867659	86707	50586	203712	0	30.16
SRS3878600	FSIS11814412	SAMN10177681	SRS3878600	environmental/other		raw intact chicken	poultry	chicken	TN	2018			USDA-FSIS	jejuni	3						53615	8768	ST-353 complex			37	5	9	1730057	128887	92571	300170	0	30.29
SRS3878610	FSIS11814432	SAMN10177701	SRS3878610	environmental/other		animal-cattle-dairy cow	cattle		PA	2018			USDA-FSIS	jejuni	3						53665	459	ST-42 complex			28	5	8	1641005	153588	108439	224736	0	30.47
SRS3891474	PNUSAC006379	SAMN10221724	SRS3891474	clinical	Human	stool			TN	2018	9		CDC	jejuni	1						434	137	ST-45 complex			22	3	5	1635636	201897	144635	429661	0	30.49
SRS3891478	PNUSAC006378	SAMN10221722	SRS3891478	clinical	Human	stool			TN	2018	9		CDC	coli	1a						53467	899	ST-828 complex			27	6	11	1725515	96695	72733	309743	0	31.27
SRS3929967	FSIS11814589	SAMN10237224	SRS3929967	environmental/other		animal-cattle-dairy cow	cattle		PA	2018			USDA-FSIS	jejuni	3						186	929	ST-257 complex			25	7	11	1731438	108540	98452	188853	0	30.29
SRS3929973	FSIS11814585	SAMN10237220	SRS3929973	environmental/other		animal-cattle-dairy cow	cattle		PA	2018			USDA-FSIS	coli	1a						16448	1068	ST-828 complex			54	7	13	1752067	94390	55527	248135	0	31.25
SRS3929997	FSIS11814572	SAMN10237261	SRS3929997	environmental/other		chicken carcass	poultry	chicken	PA	2018			USDA-FSIS	jejuni	3						110650	354	ST-354 complex			27	5	8	1707094	154286	100574	328724	0	30.33
SRS3940331	FSIS11814745	SAMN10247492	SRS3940331	environmental/other		animal-swine-market swine	swine		PA	2018			USDA-FSIS	coli	1a						112046	1125	ST-828 complex			25	4	6	1762906	214206	125626	372121	0	31.19
SRS3940362	FSIS11814773	SAMN10247533	SRS3940362	environmental/other		animal-chicken-young chicken	poultry	chicken	TN	2018			USDA-FSIS	coli	1a						25749	7818	ST-828 complex			27	5	8	1661146	136898	106281	265757	0	31.35
SRS3940374	FSIS11814787	SAMN10247547	SRS3940374	environmental/other		raw intact chicken	poultry	chicken	PA	2018			USDA-FSIS	jejuni	3						111146	6372	ST-21 complex			34	6	10	1631790	106503	90180	194163	0	30.43
SRS3944038	PNUSAC006516	SAMN10251058	SRS3944038	clinical	Human	stool			TN	2018	9		CDC	jejuni	3						4075	459	ST-42 complex			44	7	13	1774720	86965	50683	186666	11.21	30.27
SRS3944040	PNUSAC006514	SAMN10251050	SRS3944040	clinical	Human	stool			TN	2018	9		CDC	upsaliensis	n/a	upsaliensis	upsaliensis				110402			unknown		95	10	19	1721075	55315	33215	150722	0	34.76
SRS3944044	PNUSAC006380	SAMN10251061	SRS3944044	clinical	Human	stool			TN	2018	9		CDC	jejuni	3						19510	353	ST-353 complex			55	7	13	1709190	93219	53586	182079	0	30.3
SRS3944045	PNUSAC006513	SAMN10251051	SRS3944045	clinical	Human	stool			TN	2018	9		CDC	coli	1a						19767	902	ST-828 complex			35	5	11	1668115	89840	53855	228302	0	31.33
SRS3944046	PNUSAC006515	SAMN10251059	SRS3944046	clinical	Human	stool			TN	2018	9		CDC	jejuni	3						19502	353	ST-353 complex			44	8	15	1772898	78209	54762	213015	0	30.26
SRS3949181	FSIS21822387	SAMN10256487	SRS3949181	environmental/other		chicken carcass	poultry	chicken	TN	2018			USDA-FSIS	coli	1a						25749	7818	ST-828 complex			38	6	12	1658333	98438	46410	265768	0	31.37
SRS3949222	FSIS21822384	SAMN10256484	SRS3949222	environmental/other		raw intact chicken	poultry	chicken	TN	2018			USDA-FSIS	jejuni	3						109937	6779	ST-353 complex			73	9	15	1793473	79030	49254	146359	0	30.25
SRS3968421	PNUSAC006628	SAMN10280362	SRS3968421	clinical	Human	stool			TN	2018	8		CDC	jejuni	3						102897	354	ST-354 complex			60	6	14	1681425	70751	38852	286876	0	30.29
SRS3971170	FSIS11814973	SAMN10282269	SRS3971170	environmental/other		raw intact chicken	poultry	chicken	PA	2018			USDA-FSIS	coli	1a						102851					97	5	10	1840089	129155	52649	342770	0	31.1
SRS3971196	FSIS11814983	SAMN10282278	SRS3971196	environmental/other		chicken carcass	poultry	chicken	PA	2018			USDA-FSIS	coli	1a						57824	1050	ST-828 complex			107	6	11	1873086	124320	52710	307190	0	30.98
SRS3971219	FSIS11814998	SAMN10282298	SRS3971219	environmental/other		animal-cattle-dairy cow	cattle		PA	2018			USDA-FSIS	jejuni	3						19466	922				37	7	12	1633349	90046	66851	184915	0	30.41
SRS3975482	PNUSAC006588	SAMN10287182	SRS3975482	clinical	Human	stool			TN	2018	10		CDC	jejuni	1						102902	2524	ST-179 complex			102	8	16	1800400	75266	36040	171786	0	30.18
SRS3975488	PNUSAC006587	SAMN10287184	SRS3975488	clinical	Human	stool			TN	2018	9		CDC	jejuni	1						139	508	ST-508 complex			43	4	7	1696032	165384	90163	323517	0	30.36
SRS3975496	PNUSAC005525	SAMN10287186	SRS3975496	clinical	Human	stool			TN	2018	7		CDC	jejuni	3						53701	9354				39	6	11	1607974	103982	65157	158756	0	30.54
SRS3981213	FSIS11814623	SAMN10292930	SRS3981213	environmental/other		animal-cattle-steer	cattle		PA	2018			USDA-FSIS	jejuni	3						99519	982	ST-21 complex			25	4	7	1633234	154248	107838	295738	0	30.48
SRS3985480	FSIS21822454	SAMN10331488	SRS3985480	environmental/other		chicken carcass	poultry	chicken	PA	2018			USDA-FSIS	coli	1a						57824	1050	ST-828 complex			117	8	17	1881060	81711	34443	164737	0	30.94
SRS3989935	PNUSAC005517	SAMN10339396	SRS3989935	clinical	Human	stool			TN	2018	7		CDC	jejuni	3						19502	353	ST-353 complex			33	7	11	1683988	99211	88158	178389	0	30.29
SRS3996336	PNUSAC006663	SAMN10346368	SRS3996336	clinical	Human	stool			TN	2018	9		CDC	jejuni	3						99548	10769	ST-353 complex			55	6	11	1722509	108903	82763	177392	0	30.26
SRS3996337	PNUSAC006661	SAMN10346370	SRS3996337	clinical	Human	stool			TN	2018	10		CDC	jejuni	3						224	5794	ST-443 complex			42	6	9	1645916	118219	101705	195632	0	30.35
SRS3996339	PNUSAC006664	SAMN10346367	SRS3996339	clinical	Human	stool			TN	2018	10		CDC	jejuni	3						19502	353	ST-353 complex			64	6	10	1756138	112834	85383	183325	0	30.28
SRS3996341	PNUSAC006662	SAMN10346369	SRS3996341	clinical	Human	stool			TN	2018	9		CDC	jejuni	3						17018	48	ST-48 complex			38	4	8	1685808	154656	90816	351670	0	30.4
SRS3997054	FSIS11815230	SAMN10346718	SRS3997054	environmental/other		raw intact chicken	poultry	chicken	PA	2018			USDA-FSIS	jejuni	3						48326	607	ST-607 complex			67	6	12	1837594	127244	59606	183910	0	30.15
SRS3997092	FSIS11815194	SAMN10346581	SRS3997092	environmental/other		chicken carcass	poultry	chicken	PA	2018			USDA-FSIS	jejuni	3						19444	464	ST-464 complex			74	8	16	1691333	68225	39776	251188	0	30.25
SRS4006603	PNUSAC006746	SAMN10370518	SRS4006603	clinical	Human	stool			TN	2018	10		CDC	jejuni	3						102906	48	ST-48 complex			52	9	16	1640590	58814	51841	160759	0	30.49
SRS4006639	PNUSAC006742	SAMN10370515	SRS4006639	clinical	Human	stool			TN	2018	10		CDC	coli	1a						102856	902	ST-828 complex			34	5	9	1716309	130286	86595	272781	0	31.28
SRS4006645	PNUSAC006743	SAMN10370519	SRS4006645	clinical	Human	stool			TN	2018	10		CDC	jejuni	1						139	508	ST-508 complex			65	10	22	1671691	43834	29233	166899	0	30.47
SRS4006648	PNUSAC006744	SAMN10370514	SRS4006648	clinical	Human	stool			TN	2018	10		CDC	coli	1a						102840	7818	ST-828 complex			71	10	23	1656694	48314	23183	151287	0	31.43
SRS4006649	PNUSAC006749	SAMN10370516	SRS4006649	clinical	Human	stool			TN	2018	10		CDC	jejuni	3						102879	3926	ST-21 complex			48	6	11	1681797	103780	67813	182823	0	30.44
SRS4006653	PNUSAC006748	SAMN10370517	SRS4006653	clinical	Human	stool			TN	2018	10		CDC	jejuni	1						139	508	ST-508 complex			63	4	12	1695098	124499	43862	306325	0	30.38
SRS4008173	FSIS21822511	SAMN10366957	SRS4008173	environmental/other		raw intact chicken	poultry	chicken	TN	2018			USDA-FSIS	coli	1a						57842	1119	ST-828 complex			120	9	17	1774468	82647	41675	169296	0	31.2
SRS4017604	FSIS31801178	SAMN10380430	SRS4017604	environmental/other		chicken carcass	poultry	chicken	PA	2018			USDA-FSIS	coli	1a						57824	1050	ST-828 complex			93	8	16	1853674	79178	43318	304033	0	31.08
SRS4028929	FSIS21822526	SAMN10392896	SRS4028929	environmental/other		raw intact chicken	poultry	chicken	PA	2018			USDA-FSIS	coli	1a						53555	1050	ST-828 complex			114	5	13	1920479	133213	43879	274414	0	30.94
SRS4029098	FSIS11815262	SAMN10392851	SRS4029098	environmental/other		animal-cattle-steer	cattle		PA	2018			USDA-FSIS	coli	1a						19767	902	ST-828 complex			19	3	5	1708899	256601	161577	420433	0	31.26
SRS4040929	PNUSAC006819	SAMN10422371	SRS4040929	clinical	Human	stool			TN	2018	10		CDC	jejuni	3						475	50	ST-21 complex			40	5	9	1663341	119541	81527	298177	0	30.42
SRS4040931	PNUSAC006820	SAMN10422370	SRS4040931	clinical	Human	stool			TN	2018	10		CDC	jejuni	1						114490	508	ST-508 complex			50	4	9	1688707	103955	60503	334093	0	30.38
SRS4040932	PNUSAC006817	SAMN10422373	SRS4040932	clinical	Human	stool			TN	2018	10		CDC	jejuni	3						19463	2829	ST-353 complex			45	4	7	1685979	185016	107390	311004	0	30.29
SRS4040933	PNUSAC006815	SAMN10422375	SRS4040933	clinical	Human	stool			TN	2018	10		CDC	jejuni	3						122	464	ST-464 complex			59	4	9	1742122	112287	73399	320812	0	30.23
SRS4040934	PNUSAC006825	SAMN10422365	SRS4040934	clinical	Human	stool			TN	2018	10		CDC	jejuni	3						475	50	ST-21 complex			39	6	11	1682022	103144	81382	192022	0	30.4
SRS4040938	PNUSAC006816	SAMN10422374	SRS4040938	clinical	Human	stool			TN	2018	10		CDC	jejuni	1						3491	2109	ST-45 complex			33	4	6	1726157	205095	153286	333478	0	30.41
SRS4040942	PNUSAC006824	SAMN10422366	SRS4040942	clinical	Human	stool			TN	2018	10		CDC	jejuni	3						19463	2829	ST-353 complex			48	4	7	1722324	148071	107776	311007	0	30.29
SRS4040945	PNUSAC006818	SAMN10422372	SRS4040945	clinical	Human	stool			TN	2018	10		CDC	jejuni	3						130427	41	ST-41 complex			75	4	9	1809709	141368	77421	319844	0	30.23
SRS4040947	PNUSAC006821	SAMN10422369	SRS4040947	clinical	Human	stool			TN	2018	10		CDC	jejuni	3						19451					76	6	10	1788127	107034	91563	266779	5.54	30.21
SRS4040948	PNUSAC006822	SAMN10422368	SRS4040948	clinical	Human	stool			TN	2018	10		CDC	jejuni	3						48304	51	ST-443 complex			42	6	10	1635557	99726	86027	293778	0	30.33
SRS4040953	PNUSAC006823	SAMN10422367	SRS4040953	clinical	Human	stool			TN	2018	10		CDC	jejuni	3						4097	6752	ST-353 complex			28	4	8	1767041	181049	105493	314596	0	30.22
SRS4042553	FSIS11815461	SAMN10423963	SRS4042553	environmental/other		animal-cattle-heifer	cattle		PA	2018			USDA-FSIS	jejuni	3						52795	922				32	5	8	1683820	128749	101385	285714	0	30.35
SRS4042557	FSIS11815458	SAMN10423960	SRS4042557	environmental/other		animal-cattle-steer	cattle		PA	2018			USDA-FSIS	jejuni	1						436	267	ST-283 complex			25	4	6	1594866	184123	119154	342243	0	30.45
SRS4042566	FSIS11815465	SAMN10423967	SRS4042566	environmental/other		animal-swine-sow	swine		TN	2018			USDA-FSIS	coli	1a						52676	902	ST-828 complex			23	3	6	1712552	265790	106299	349489	0	31.27
SRS4055224	PNUSAC006921	SAMN10438504	SRS4055224	clinical	Human	stool			TN	2018	10		CDC	jejuni	3						113	48	ST-48 complex			45	4	7	1652210	184853	102800	297245	0	30.49
SRS4055225	PNUSAC006922	SAMN10438502	SRS4055225	clinical	Human	stool			TN	2018	10		CDC	jejuni	1						114491	2866				39	7	12	1680434	94009	85754	195473	0	30.44
SRS4055239	PNUSAC006919	SAMN10438506	SRS4055239	clinical	Human	stool			TN	2018	10		CDC	jejuni	3						4128	22	ST-22 complex			47	5	9	1692575	113335	86196	336119	0	30.42
SRS4058892	FSIS11815663	SAMN10441537	SRS4058892	environmental/other		animal-cattle-dairy cow	cattle		PA	2018			USDA-FSIS	jejuni	1						436	267	ST-283 complex			29	5	8	1594817	139459	73166	225609	0	30.44
SRS4067272	FSIS21822605	SAMN10456759	SRS4067272	environmental/other		chicken carcass	poultry	chicken	PA	2018			USDA-FSIS	coli	1a						111923	829	ST-828 complex			55	6	14	1675998	97872	40543	255679	0	31.37
SRS4067276	FSIS31801227	SAMN10456758	SRS4067276	environmental/other		chicken carcass	poultry	chicken	PA	2018			USDA-FSIS	coli	1a						111848	3262	ST-828 complex			70	10	20	1724648	59934	31773	233546	0	31.33
SRS4067308	FSIS31801230	SAMN10456764	SRS4067308	environmental/other		raw intact chicken	poultry	chicken	PA	2018			USDA-FSIS	jejuni	3						475					53	6	12	1712990	91708	50910	226422	0	30.35
SRS4085880	FSIS11815858	SAMN10489475	SRS4085880	environmental/other		Animal-Turkey-Young Turkey	poultry	turkey	PA	2018			USDA-FSIS	coli	1a						3919	825	ST-828 complex			45	8	16	1681445	62549	43327	252796	0	31.4
SRS4085887	FSIS11815868	SAMN10489484	SRS4085887	environmental/other		animal-cattle-heifer	cattle		PA	2018			USDA-FSIS	jejuni	3						16690	982	ST-21 complex			65	7	13	1825449	99020	44121	295347	0	30.27
SRS4085906	FSIS11815890	SAMN10489695	SRS4085906	environmental/other		animal-cattle-dairy cow	cattle		PA	2018			USDA-FSIS	jejuni	3						33045	5261	ST-257 complex			33	5	9	1766614	129126	67206	324566	0	30.28
SRS4087472	FSIS21822796	SAMN10489179	SRS4087472	environmental/other		raw intact chicken	poultry	chicken	PA	2018			USDA-FSIS	jejuni	3						102874	51	ST-443 complex			74	9	18	1721845	67743	39229	154292	0	30.33
SRS4087485	FSIS31801270	SAMN10489199	SRS4087485	environmental/other		chicken carcass	poultry	chicken	TN	2018			USDA-FSIS	coli	1a						109622	3262	ST-828 complex			32	3	7	1737198	163065	111584	469553	5.12	31.28
SRS4087520	FSIS21822747	SAMN10489150	SRS4087520	environmental/other		raw intact chicken	poultry	chicken	PA	2018			USDA-FSIS	jejuni	3						17018	48	ST-48 complex			32	3	6	1642942	197814	116591	380382	0	30.45
SRS4088006	FSIS11816056	SAMN10489941	SRS4088006	environmental/other		animal-swine-sow	swine		PA	2018			USDA-FSIS	coli	1a						110496	1134	ST-828 complex			17	3	6	1681703	230650	106311	391494	5.77	31.43
SRS4088022	FSIS11816055	SAMN10489940	SRS4088022	environmental/other		animal-cattle-dairy cow	cattle		PA	2018			USDA-FSIS	coli	1b			potential new species		coli_100%	112051					52	4	6	1820125	251732	151357	292433	0	31.14
SRS4099047	FSIS11816092	SAMN10510922	SRS4099047	environmental/other		raw intact chicken	poultry	chicken	PA	2018			USDA-FSIS	jejuni	3						111451	353	ST-353 complex			53	5	9	1694602	119192	91772	312597	0	30.25
SRS4100415	FSIS21822646	SAMN10517185	SRS4100415	environmental/other		raw intact chicken	poultry	chicken	PA	2018			USDA-FSIS	jejuni	3						19482	353	ST-353 complex			62	9	19	1762615	77033	32457	133116	0	30.27
SRS4105725	PNUSAC007110	SAMN10519113	SRS4105725	clinical	Human				TN	2018	11		CDC	jejuni	3						57951	922				43	7	12	1641353	94672	57256	172505	0	30.44
SRS4105728	PNUSAC007105	SAMN10519106	SRS4105728	clinical	Human				TN	2018	11		CDC	coli	1a						25749	7818	ST-828 complex			69	11	23	1647879	53288	26837	95805	0	31.47
SRS4105736	PNUSAC007104	SAMN10519116	SRS4105736	clinical	Human				TN	2018	11		CDC	jejuni	3						475	50	ST-21 complex			74	10	16	1745218	83426	57275	119345	0	30.42
SRS4105737	PNUSAC007111	SAMN10519112	SRS4105737	clinical	Human				TN	2018	11		CDC	jejuni	3						16869	6647	ST-49 complex			54	7	14	1669334	70506	46765	262638	0	30.38
SRS4105740	PNUSAC007109	SAMN10519111	SRS4105740	clinical	Human				TN	2018	11		CDC	jejuni	3						48291	6676	ST-460 complex			110	16	32	1702214	35378	17978	86163	0	30.37
SRS4105743	PNUSAC007103	SAMN10519118	SRS4105743	clinical	Human				TN	2018	11		CDC	jejuni	1						110668	5458	ST-179 complex			94	10	19	1783879	70648	31114	187571	0	30.23
SRS4105744	PNUSAC007106	SAMN10519115	SRS4105744	clinical	Human				TN	2018	11		CDC	jejuni	3						17018	48	ST-48 complex			36	7	11	1723354	101400	84404	201449	0	30.42
SRS4115073	FSIS11815652	SAMN10520215	SRS4115073	environmental/other		chicken carcass	poultry	chicken	PA	2018			USDA-FSIS	jejuni	3						19423	1212	ST-607 complex			60	6	12	1791298	95419	52470	307729	0	30.11
SRS4115075	FSIS11815643	SAMN10520206	SRS4115075	environmental/other		chicken carcass	poultry	chicken	TN	2018			USDA-FSIS	jejuni	3						102929	10412				31	5	8	1615620	149291	99771	240117	0	30.4
SRS4115087	FSIS11815634	SAMN10520197	SRS4115087	environmental/other		raw intact chicken	poultry	chicken	PA	2018			USDA-FSIS	coli	1a						112066	829	ST-828 complex			29	3	6	1718035	264637	130168	344825	0.06	31.29
SRS4115089	FSIS11815645	SAMN10520208	SRS4115089	environmental/other		chicken carcass	poultry	chicken	PA	2018			USDA-FSIS	jejuni	3						16869	6647	ST-49 complex			28	4	7	1712598	182150	106777	325930	0	30.35
SRS4115120	FSIS11815657	SAMN10520220	SRS4115120	environmental/other		chicken carcass	poultry	chicken	PA	2018			USDA-FSIS	coli	1a						53555	1050	ST-828 complex			97	7	14	1925070	113189	45611	175603	0	30.91
SRS4115276	FSIS11815846	SAMN10520264	SRS4115276	environmental/other		raw intact chicken	poultry	chicken	PA	2018			USDA-FSIS	coli	1a						19768	3262	ST-828 complex			47	3	7	1733585	162960	91900	440778	0	31.28
SRS4115291	FSIS11815847	SAMN10520265	SRS4115291	environmental/other		chicken carcass	poultry	chicken	TN	2018			USDA-FSIS	jejuni	3						475	50	ST-21 complex			39	6	11	1661078	99306	81427	194835	0	30.43
SRS4115292	FSIS11815850	SAMN10520268	SRS4115292	environmental/other		comminuted chicken	poultry	chicken	PA	2018			USDA-FSIS	jejuni	3						224	5794	ST-443 complex			56	6	14	1673875	90063	39049	197978	0	30.36
SRS4121841	PNUSAC007161	SAMN10579871	SRS4121841	clinical	Human	stool			TN	2018	10		CDC	jejuni	3						117	52	ST-52 complex			33	6	10	1648582	116956	90102	181357	0	30.44
SRS4121853	PNUSAC007163	SAMN10579868	SRS4121853	clinical	Human				TN	2018	11		CDC	jejuni	3						48321	1911				51	5	11	1804120	115912	69919	317219	0	30.24
SRS4121856	PNUSAC007165	SAMN10579864	SRS4121856	clinical	Human				TN	2018	11		CDC	jejuni	1						102902	2524	ST-179 complex			66	7	14	1704782	73471	46922	195360	0	30.38
SRS4121857	PNUSAC007164	SAMN10579866	SRS4121857	clinical	Human				TN	2018	11		CDC	jejuni	3						4128	22	ST-22 complex			60	7	15	1610527	69146	36831	184952	0	30.52
SRS4121865	PNUSAC007160	SAMN10579858	SRS4121865	clinical	Human	stool			TN	2018	10		CDC	coli	1a						19767	902	ST-828 complex			69	6	13	1726498	84346	45835	272708	0	31.3
SRS4121866	PNUSAC007162	SAMN10579869	SRS4121866	clinical	Human				TN	2018	11		CDC	jejuni	3						58182	464	ST-464 complex			62	7	13	1704695	91120	49500	207257	0	30.25
SRS4121868	PNUSAC007166	SAMN10579862	SRS4121868	clinical	Human				TN	2018	11		CDC	jejuni	3						20468	6091				69	13	25	1670999	49399	25324	88976	0	30.49
SRS4136335	FSIS21822921	SAMN10535780	SRS4136335	environmental/other		raw intact chicken	poultry	chicken	PA	2018			USDA-FSIS	jejuni	3						31	3515	ST-353 complex			78	10	21	1764967	70657	31520	140132	0	30.29
SRS4136342	FSIS21822927	SAMN10535783	SRS4136342	environmental/other		raw intact chicken	poultry	chicken	TN	2018			USDA-FSIS	jejuni	3						129747	11123	ST-353 complex			68	8	14	1763275	86725	55279	178231	0	30.22
SRS4136354	FSIS21822928	SAMN10535784	SRS4136354	environmental/other		raw intact chicken	poultry	chicken	TN	2018			USDA-FSIS	coli	1a						111336	3262	ST-828 complex			57	6	10	1730490	106666	65884	265631	0	31.3
SRS4142728	PNUSAC007214	SAMN10593115	SRS4142728	clinical	Human				TN	2018	11		CDC	jejuni	3						17018	48	ST-48 complex			44	7	13	1691181	98970	62065	163692	0	30.43
SRS4142729	PNUSAC007211	SAMN10593112	SRS4142729	clinical	Human				TN	2018	11		CDC	jejuni	3						109969	10733				91	13	26	1731763	41388	23764	166035	0	30.26
SRS4142731	PNUSAC006747	SAMN10593118	SRS4142731	clinical	Human	stool			TN	2018	10		CDC	jejuni	3						19517	52	ST-52 complex			44	7	14	1639284	82966	53873	175640	0	30.46
SRS4142732	PNUSAC007213	SAMN10593114	SRS4142732	clinical	Human				TN	2018	11		CDC	jejuni	3						19513	918	ST-48 complex			110	24	45	1617123	25290	16713	61402	0	30.57
SRS4142734	PNUSAC007212	SAMN10593113	SRS4142734	clinical	Human				TN	2018	11		CDC	jejuni	3						19513	918	ST-48 complex			49	9	16	1637885	70531	37297	128929	0	30.46
SRS4142735	PNUSAC007217	SAMN10593117	SRS4142735	clinical	Human				TN	2018	11		CDC	jejuni	1						102902	2524	ST-179 complex			71	6	11	1823895	96923	65827	267258	0	30.14
SRS4175448	FSIS11816289	SAMN10617140	SRS4175448	environmental/other		animal-cattle-dairy cow	cattle		PA	2018			USDA-FSIS	jejuni	3						130226					23	5	8	1698206	116889	107346	285639	0	30.28
SRS4175470	FSIS11816300	SAMN10617150	SRS4175470	environmental/other		animal-swine-market swine	swine		PA	2018			USDA-FSIS	coli	1a						118443	887	ST-828 complex			66	4	8	1819684	163769	103862	330480	0	31.07
SRS4175523	FSIS11816441	SAMN10617175	SRS4175523	environmental/other		animal-cattle-dairy cow	cattle		PA	2018			USDA-FSIS	coli	1a						19768	3262	ST-828 complex			58	5	11	1778468	106746	65884	265632	0	31.22
SRS4182636	FSIS11816080	SAMN10638581	SRS4182636	environmental/other		raw intact chicken	poultry	chicken	PA	2018			USDA-FSIS	coli	1a						57824	1050	ST-828 complex			103	7	14	1866834	106835	46365	290342	0	30.98
SRS4182720	FSIS11816659	SAMN10638688	SRS4182720	environmental/other		animal-cattle-heifer	cattle		PA	2018			USDA-FSIS	coli	1a						33033	854	ST-828 complex			50	8	16	1783039	68444	43119	213639	0	31.32
SRS4192069	FSIS11816846	SAMN10656545	SRS4192069	environmental/other		chicken carcass	poultry	chicken	TN	2018			USDA-FSIS	jejuni	3						111209	10751	ST-607 complex			118	6	12	1837489	104907	49666	290207	0	30.23
SRS4192071	FSIS11816682	SAMN10656530	SRS4192071	environmental/other		animal-cattle-steer	cattle		PA	2018			USDA-FSIS	jejuni	3						4041	61	ST-61 complex			19	3	6	1613999	192218	105759	379610	0	30.4
SRS4192079	FSIS11816838	SAMN10656542	SRS4192079	environmental/other		Comminuted Turkey	poultry	turkey	PA	2018			USDA-FSIS	jejuni	1						53667	45	ST-45 complex			23	4	6	1618104	184862	134866	298238	0	30.49
SRS4192118	FSIS11816839	SAMN10656543	SRS4192118	environmental/other		comminuted chicken	poultry	chicken	PA	2018			USDA-FSIS	jejuni	3						48326	607	ST-607 complex			53	6	10	1804737	125818	91695	175063	0	30.14
SRS4197463	FSIS11816098	SAMN10661797	SRS4197463	environmental/other		chicken carcass	poultry	chicken	PA	2018			USDA-FSIS	jejuni	3						111146	6372	ST-21 complex			37	5	9	1632689	106528	91716	226825	0	30.43
SRS4197464	FSIS11816239	SAMN10661806	SRS4197464	environmental/other		raw intact chicken	poultry	chicken	TN	2018			USDA-FSIS	jejuni	3						475	50	ST-21 complex			65	7	15	1664521	80776	37338	193685	0	30.44
SRS4197489	FSIS11816238	SAMN10661805	SRS4197489	environmental/other		chicken carcass	poultry	chicken	PA	2018			USDA-FSIS	jejuni	3						19517	52	ST-52 complex			46	6	11	1679304	92287	61222	358708	0	30.41
SRS4197583	FSIS21823066	SAMN10663797	SRS4197583	environmental/other		Comminuted Turkey	poultry	turkey	PA	2018			USDA-FSIS	coli	1a						111748	1119	ST-828 complex			116	9	17	1865591	75127	35806	149872	0	31.16
SRS4197590	FSIS21823078	SAMN10663773	SRS4197590	environmental/other		raw intact chicken	poultry	chicken	PA	2018			USDA-FSIS	coli	1a						111923	829	ST-828 complex			52	6	13	1677186	76051	45873	265036	0	31.39
SRS4197596	FSIS21823067	SAMN10663798	SRS4197596	environmental/other		Comminuted Turkey	poultry	turkey	PA	2018			USDA-FSIS	coli	1b						129014					74	9	18	1791587	73428	36882	143533	0	31.08
SRS4197600	FSIS21823038	SAMN10663784	SRS4197600	environmental/other		chicken carcass	poultry	chicken	PA	2018			USDA-FSIS	jejuni	3						16869	6647	ST-49 complex			74	11	24	1699780	53126	29433	182466	0	30.42
SRS4197609	FSIS11816446	SAMN10661835	SRS4197609	environmental/other		animal-chicken-young chicken	poultry	chicken	TN	2018			USDA-FSIS	coli	1b						118448	11860	ST-1150 complex			79	7	13	1729317	101442	50182	210897	0	31.2
SRS4198700	PNUSAC007440	SAMN10669132	SRS4198700	clinical	Human				TN	2018	11		CDC	jejuni	3						443	21	ST-21 complex			18	4	6	1663260	189042	106709	406126	0	30.44
SRS4198701	PNUSAC007438	SAMN10669134	SRS4198701	clinical	Human				TN	2018	11		CDC	jejuni	3						85	222	ST-206 complex			30	5	9	1709671	153790	104011	228665	0	30.36
SRS4198706	PNUSAC007443	SAMN10669129	SRS4198706	clinical	Human				TN	2018	12		CDC	jejuni	3						19513	918	ST-48 complex			24	5	9	1639638	132129	102047	227788	0	30.45
SRS4198720	PNUSAC007441	SAMN10669131	SRS4198720	clinical	Human				TN	2018	12		CDC	jejuni	3						85	222	ST-206 complex			33	6	10	1666383	117128	68502	185915	0	30.45
SRS4198724	PNUSAC007436	SAMN10669137	SRS4198724	clinical	Human				TN	2018	11		CDC	jejuni	3						7122	475	ST-48 complex			32	4	8	1681990	129305	103819	358251	0	30.43
SRS4198765	PNUSAC007437	SAMN10669135	SRS4198765	clinical	Human				TN	2018	11		CDC	jejuni	2						216	6674	ST-403 complex			48	5	8	1741455	160915	105913	284469	0	30.22
SRS4198767	PNUSAC007439	SAMN10669133	SRS4198767	clinical	Human				TN	2018	11		CDC	jejuni	1						129556	45	ST-45 complex			37	5	8	1639704	151917	114203	203068	0	30.49
SRS4198769	PNUSAC007167	SAMN10669136	SRS4198769	clinical	Human				TN	2018	11		CDC	jejuni	3						20468	6091				22	4	7	1688986	165292	103704	351582	0	30.39
SRS4198774	PNUSAC007442	SAMN10669130	SRS4198774	clinical	Human				TN	2018	11		CDC	jejuni	3						62843	122	ST-206 complex			33	5	9	1728973	162323	102977	229464	0	30.29
SRS4205296	FSIS21823087	SAMN10690578	SRS4205296	environmental/other		chicken carcass	poultry	chicken	PA	2018			USDA-FSIS	coli	1a						57824	1050	ST-828 complex			110	9	19	1829104	64973	35045	171249	0	31.07
SRS4231672	PNUSAC007668	SAMN10714801	SRS4231672	clinical	Human				TN	2018	12		CDC	jejuni	3						475					86	8	15	1754209	82809	46073	195464	0	30.41
SRS4231706	PNUSAC007670	SAMN10714828	SRS4231706	clinical	Human				TN	2018	12		CDC	jejuni	3						118619	51	ST-443 complex			57	7	12	1676058	101291	70106	154385	0	30.34
SRS4231707	PNUSAC007662	SAMN10714823	SRS4231707	clinical	Human				TN	2018	12		CDC	jejuni	1						110221	2524	ST-179 complex			31	4	7	1696616	189032	116636	246137	0	30.39
SRS4231714	PNUSAC007669	SAMN10714829	SRS4231714	clinical	Human				TN	2018	12		CDC	jejuni	3						31	353	ST-353 complex			80	7	14	1771590	104330	42436	221331	0	30.24
SRS4231740	PNUSAC007671	SAMN10714827	SRS4231740	clinical	Human				TN	2018	12		CDC	jejuni	3						110289	1911				45	5	9	1759853	129678	89212	350920	0	30.28
SRS4231742	PNUSAC007663	SAMN10714822	SRS4231742	clinical	Human				TN	2018	12		CDC	jejuni	3						110645	222	ST-206 complex			122	17	33	1689453	34612	18078	110135	0	30.42
SRS4231744	PNUSAC007659	SAMN10714826	SRS4231744	clinical	Human				TN	2018	12		CDC	jejuni	3						85	222	ST-206 complex			115	14	29	1679048	35856	23033	138341	0	30.46
SRS4231785	PNUSAC007660	SAMN10714825	SRS4231785	clinical	Human				TN	2018	12		CDC	jejuni	3						112620	1212	ST-607 complex			51	5	8	1766985	168524	104128	322080	0	30.11
SRS4231809	PNUSAC007661	SAMN10714824	SRS4231809	clinical	Human				TN	2018	12		CDC	jejuni	1						111490	2866				26	4	7	1683716	195374	129140	242797	0	30.41
SRS4232911	FSIS11816451	SAMN10715405	SRS4232911	environmental/other		animal-cattle-steer	cattle		PA	2018			USDA-FSIS	jejuni	3						25739	459	ST-42 complex			29	5	9	1652129	129759	80221	231156	0	30.49
SRS4232919	FSIS11816275	SAMN10715401	SRS4232919	environmental/other		raw intact chicken	poultry	chicken	PA	2018			USDA-FSIS	jejuni	3						19517					48	6	11	1678189	89344	61206	222247	0	30.41
SRS4239105	PNUSAC007770	SAMN10721887	SRS4239105	clinical	Human	stool			TN	2017	2		CDC	jejuni	3						129603					188	16	34	1819624	40792	16079	92836	0	30.23
SRS4239106	PNUSAC007779	SAMN10721872	SRS4239106	clinical	Human	stool			TN	2017	4		CDC	coli	1a						25749	7818	ST-828 complex			17	3	6	1661798	221874	130808	390187	0	31.36
SRS4239108	PNUSAC007765	SAMN10721903	SRS4239108	clinical	Human	stool			TN	2017	1		CDC	jejuni	3						58220					141	15	36	1748338	32501	15296	167549	0	30.28
SRS4239109	PNUSAC007780	SAMN10721871	SRS4239109	clinical	Human	stool			TN	2017	4		CDC	jejuni	3						53644					102	8	17	1829698	71855	37082	268927	0	30.16
SRS4239110	PNUSAC007778	SAMN10721873	SRS4239110	clinical	Human	stool			TN	2017	4		CDC	jejuni	3						230	51	ST-443 complex			48	5	10	1678583	109411	50508	369978	0	30.3
SRS4239111	PNUSAC007773	SAMN10721879	SRS4239111	clinical	Human	stool			TN	2017	3		CDC	jejuni	3						118620	460	ST-460 complex			82	8	15	1809401	82595	48684	259078	0	30.19
SRS4239114	PNUSAC007768	SAMN10721894	SRS4239114	clinical	Human	stool			TN	2017	1		CDC	jejuni	3			jejuni		jejuni_100%	19481	2875				118	11	24	1751787	52416	24474	115715	0	30.04
SRS4239115	PNUSAC007774	SAMN10721885	SRS4239115	clinical	Human	stool			TN	2017	3		CDC	jejuni	3						99551	2132	ST-353 complex			99	11	22	1747972	54346	25278	124304	0	30.33
SRS4239117	PNUSAC007775	SAMN10721882	SRS4239117	clinical	Human	stool			TN	2017	3		CDC	jejuni	2						111241	403	ST-403 complex			74	8	15	1769229	85393	40257	147571	0	30.14
SRS4239121	PNUSAC007766	SAMN10721899	SRS4239121	clinical	Human	stool			TN	2017	1		CDC	jejuni	3						19510	353	ST-353 complex			80	7	15	1713149	73255	35953	312126	0	30.28
SRS4239127	PNUSAC007767	SAMN10721896	SRS4239127	clinical	Human	stool			TN	2017	1		CDC	jejuni	3						118621					87	12	27	1676102	37062	21840	201941	0	30.44
SRS4239128	PNUSAC007769	SAMN10721891	SRS4239128	clinical	Human	stool			TN	2017	1		CDC	jejuni	3						38846	460	ST-460 complex			120	10	22	1734489	50863	26480	138881	0	30.23
SRS4239129	PNUSAC007777	SAMN10721875	SRS4239129	clinical	Human	stool			TN	2017	3		CDC	jejuni	1						19419	45	ST-45 complex			74	9	17	1656350	62725	42648	163957	0	30.47
SRS4239148	PNUSAC007794	SAMN10721910	SRS4239148	clinical	Human	stool			TN	2017	6		CDC	jejuni	3						118623	51	ST-443 complex			41	3	5	1679146	220424	154386	545642	0	30.3
SRS4239155	PNUSAC007784	SAMN10721928	SRS4239155	clinical	Human	stool			TN	2017	4		CDC	jejuni	3						31	3515	ST-353 complex			61	8	14	1747561	94262	57159	139189	0	30.27
SRS4239158	PNUSAC007796	SAMN10721909	SRS4239158	clinical	Human	stool			TN	2017	6		CDC	jejuni	1						19446	137	ST-45 complex			25	4	6	1671110	206181	145499	341122	0	30.4
SRS4239160	PNUSAC007786	SAMN10721922	SRS4239160	clinical	Human	stool			TN	2017	4		CDC	jejuni	1						139					83	9	18	1702475	64221	29834	189597	0	30.36
SRS4239162	PNUSAC007789	SAMN10721917	SRS4239162	clinical	Human	stool			TN	2017	5		CDC	jejuni	3						19510	353	ST-353 complex			25	2	4	1732708	327935	189908	581490	0	30.22
SRS4239163	PNUSAC007781	SAMN10721936	SRS4239163	clinical	Human	stool			TN	2017	4		CDC	jejuni	3						117	52	ST-52 complex			28	3	6	1600060	181470	116885	358892	0	30.49
SRS4239164	PNUSAC007793	SAMN10721911	SRS4239164	clinical	Human	stool			TN	2017	6		CDC	jejuni	3						58025	354	ST-354 complex			41	3	6	1736228	208955	176005	368849	0	30.36
SRS4239168	PNUSAC007785	SAMN10721925	SRS4239168	clinical	Human	stool			TN	2017	4		CDC	coli	1a						19767	902	ST-828 complex			51	8	16	1716749	64137	41467	207965	0	31.26
SRS4239170	PNUSAC007772	SAMN10721941	SRS4239170	clinical	Human	stool			TN	2017	3		CDC	coli	1a						16448	1068	ST-828 complex			37	4	7	1717777	132337	110552	383018	0	31.21
SRS4239173	PNUSAC007783	SAMN10721930	SRS4239173	clinical	Human	stool			TN	2017	4		CDC	jejuni	3						42	464	ST-464 complex			70	6	10	1694055	110839	72796	213914	0	30.25
SRS4239176	PNUSAC007788	SAMN10721918	SRS4239176	clinical	Human	stool			TN	2017	5		CDC	jejuni	1						19498	45	ST-45 complex			32	4	6	1625536	185380	124978	352510	0	30.47
SRS4239177	PNUSAC007787	SAMN10721919	SRS4239177	clinical	Human	stool			TN	2017	5		CDC	jejuni	3						118624	1212	ST-607 complex			95	8	14	1814513	84685	62676	183827	0	30.1
SRS4239178	PNUSAC007782	SAMN10721933	SRS4239178	clinical	Human	stool			TN	2017	4		CDC	jejuni	3						19451	824	ST-257 complex			105	8	17	1816552	79251	42180	250866	0	30.17
SRS4239179	PNUSAC007792	SAMN10721913	SRS4239179	clinical	Human	stool			TN	2017	5		CDC	jejuni	3						19439					30	4	6	1688121	216599	148576	298956	0	30.32
SRS4239186	PNUSAC007776	SAMN10721940	SRS4239186	clinical	Human	stool			TN	2017	3		CDC	coli	1a						118450	831	ST-828 complex			35	3	6	1686137	209903	130184	434885	0	31.32
SRS4239187	PNUSAC007790	SAMN10721915	SRS4239187	clinical	Human	stool			TN	2017	5		CDC	jejuni	3						475	50	ST-21 complex			28	4	8	1681046	132608	100627	381033	0	30.39
SRS4239642	FSIS31901424	SAMN10721659	SRS4239642	environmental/other		chicken carcass	poultry	chicken	PA	2018			USDA-FSIS	jejuni	3						224	5794	ST-443 complex			26	3	6	1673578	230907	138508	324568	0	30.36
SRS4244820	FSIS21923187	SAMN10724708	SRS4244820	environmental/other		chicken carcass	poultry	chicken	PA	2018			USDA-FSIS	jejuni	3						475	50	ST-21 complex			41	7	12	1709853	99353	90146	194680	0	30.35
SRS4252277	PNUSAC007672	SAMN10744619	SRS4252277	clinical	Human				TN	2018	12		CDC	jejuni	1						434	137	ST-45 complex			45	6	13	1598085	86262	41765	184228	0	30.5
SRS4263825	PNUSAC007830	SAMN10774567	SRS4263825	clinical	Human				TN	2018	12		CDC	jejuni	1						129595	10719				51	7	13	1672781	75303	62056	163416	0	30.48
SRS4263829	PNUSAC007831	SAMN10774566	SRS4263829	clinical	Human				TN	2018	12		CDC	jejuni	3						122	464	ST-464 complex			76	7	13	1698682	81924	52985	182524	0	30.24
SRS4263830	PNUSAC007832	SAMN10774565	SRS4263830	clinical	Human				TN	2018	12		CDC	jejuni	1						19446	137	ST-45 complex			47	8	16	1663302	62837	31201	169282	0	30.48
SRS4263834	PNUSAC007833	SAMN10774564	SRS4263834	clinical	Human				TN	2018	12		CDC	jejuni	3						112198	48	ST-48 complex			77	7	12	1766577	98512	65556	179944	0	30.2
SRS4275920	FSIS21923212	SAMN10787387	SRS4275920	environmental/other		raw intact chicken	poultry	chicken	TN	2019			USDA-FSIS	coli	1a						114269	3262	ST-828 complex			66	6	13	1732023	84465	48236	256848	0	31.29
SRS4281911	PNUSAC007914	SAMN10791793	SRS4281911	clinical	Human	stool			TN	2017	6		CDC	jejuni	2						111216	403	ST-403 complex			54	4	8	1735482	133067	85381	320233	0	30.21
SRS4281912	PNUSAC007907	SAMN10791800	SRS4281912	clinical	Human	stool			TN	2017	3		CDC	jejuni	3						112624	607	ST-607 complex			55	4	8	1771734	175245	75545	340978	0	30.15
SRS4281919	PNUSAC007911	SAMN10791796	SRS4281919	clinical	Human	stool			TN	2017	6		CDC	jejuni	3						109425	353	ST-353 complex			74	9	16	1814522	77537	49563	148641	0	30.19
SRS4281921	PNUSAC007915	SAMN10791792	SRS4281921	clinical	Human	stool			TN	2017	6		CDC	jejuni	1						19446	137	ST-45 complex			48	5	10	1635736	100683	72106	334963	0.06	30.45
SRS4281926	PNUSAC007913	SAMN10791794	SRS4281926	clinical	Human	stool			TN	2017	6		CDC	jejuni	3						85	222	ST-206 complex			38	4	7	1708630	182355	105915	334249	0	30.36
SRS4281930	PNUSAC007910	SAMN10791797	SRS4281930	clinical	Human	stool			TN	2017	6		CDC	jejuni	1						19446	137	ST-45 complex			34	5	10	1627502	143233	62262	206180	0	30.47
SRS4281931	PNUSAC007912	SAMN10791795	SRS4281931	clinical	Human	stool			TN	2017	6		CDC	jejuni	3						112625	3609	ST-48 complex			66	7	12	1630968	104567	51257	163020	0.06	30.48
SRS4281932	PNUSAC007918	SAMN10791818	SRS4281932	clinical	Human	stool			TN	2017	6		CDC	jejuni	3						58220	1912				66	6	11	1772999	110247	72893	216728	0	30.29
SRS4281933	PNUSAC007924	SAMN10791812	SRS4281933	clinical	Human	stool			TN	2017	6		CDC	jejuni	3						109284	56				53	6	10	1636265	104399	92519	240799	0	30.43
SRS4281934	PNUSAC007926	SAMN10791811	SRS4281934	clinical	Human	stool			TN	2017	8		CDC	jejuni	3						230	51	ST-443 complex			73	8	15	1677683	65516	42579	218984	0	30.33
SRS4281935	PNUSAC007920	SAMN10791816	SRS4281935	clinical	Human	stool			TN	2017	7		CDC	jejuni	3						38846	460	ST-460 complex			63	5	11	1719581	122098	55615	232187	0	30.23
SRS4281936	PNUSAC007916	SAMN10791820	SRS4281936	clinical	Human	stool			TN	2017	6		CDC	jejuni	3						17018	48	ST-48 complex			59	5	9	1649440	113799	89578	289484	0	30.49
SRS4281937	PNUSAC007921	SAMN10791815	SRS4281937	clinical	Human	stool			TN	2017	7		CDC	jejuni	3						58025	354	ST-354 complex			85	4	8	1754034	170383	84015	347268	0	30.32
SRS4281938	PNUSAC007919	SAMN10791817	SRS4281938	clinical	Human	stool			TN	2017	7		CDC	jejuni	3						19510	353	ST-353 complex			69	7	11	1714474	103595	78978	212674	0.06	30.29
SRS4281939	PNUSAC007922	SAMN10791814	SRS4281939	clinical	Human	stool			TN	2017	7		CDC	jejuni	3						129593	10718	ST-443 complex			55	6	11	1675123	104563	78369	176333	0	30.28
SRS4281940	PNUSAC007917	SAMN10791819	SRS4281940	clinical	Human	stool			TN	2017	6		CDC	jejuni	3						71	122	ST-206 complex			48	5	10	1688740	95028	79422	372719	0	30.36
SRS4281941	PNUSAC007923	SAMN10791813	SRS4281941	clinical	Human	stool			TN	2017	7		CDC	jejuni	1						110997	137	ST-45 complex			59	5	10	1600572	145341	60966	184206	0	30.53
SRS4281942	PNUSAC007930	SAMN10791821	SRS4281942	clinical	Human	stool			TN	2017	9		CDC	jejuni	3						16690	982	ST-21 complex			49	6	11	1673516	101853	78695	209356	0	30.44
SRS4281943	PNUSAC007927	SAMN10791810	SRS4281943	clinical	Human	stool			TN	2017	8		CDC	jejuni	3						58135	5	ST-353 complex			96	9	18	1827737	74909	31686	185585	0	30.24
SRS4281944	PNUSAC007928	SAMN10791809	SRS4281944	clinical	Human	stool			TN	2017	8		CDC	jejuni	3						85					41	4	8	1709059	123088	80562	386358	0	30.38
SRS4281945	PNUSAC007929	SAMN10791822	SRS4281945	clinical	Human	stool			TN	2017	8		CDC	jejuni	3						85	222	ST-206 complex			56	8	14	1754026	88683	55188	182306	0	30.33
SRS4281946	PNUSAC007931	SAMN10791830	SRS4281946	clinical	Human	stool			TN	2017	9		CDC	jejuni	3						19502	353	ST-353 complex			44	4	8	1727119	178321	97740	316035	0.06	30.28
SRS4281947	PNUSAC007932	SAMN10791829	SRS4281947	clinical	Human	stool			TN	2017	9		CDC	jejuni	3						4056	451	ST-21 complex			79	6	11	1676454	101186	72922	195057	5.91	30.54
SRS4281950	PNUSAC007933	SAMN10791828	SRS4281950	clinical	Human	stool			TN	2017	9		CDC	jejuni	3						17018	48	ST-48 complex			31	2	5	1646072	297312	116691	556773	0	30.46
SRS4281951	PNUSAC007864	SAMN10791826	SRS4281951	clinical	Human				TN	2018	12		CDC	jejuni	3						17018	48	ST-48 complex			59	6	12	1649654	116348	47071	162549	0	30.48
SRS4281952	PNUSAC007934	SAMN10791827	SRS4281952	clinical	Human	stool			TN	2017	9		CDC	jejuni	3						475	50	ST-21 complex			61	4	9	1674898	143918	78257	371577	0	30.47
SRS4292786	FSIS11816318	SAMN10820236	SRS4292786	environmental/other		animal-chicken-young chicken	poultry	chicken	PA	2018			USDA-FSIS	jejuni	1						109301	45	ST-45 complex			56	9	17	1606851	61289	43517	126769	0	30.47
SRS4292795	FSIS11816311	SAMN10820230	SRS4292795	environmental/other		animal-cattle-steer	cattle		PA	2018			USDA-FSIS	jejuni	3						19470	21	ST-21 complex			74	8	16	1622155	68240	35031	191732	0	30.46
SRS4298778	FSIS21923327	SAMN10830504	SRS4298778	environmental/other		raw intact chicken	poultry	chicken	TN	2019			USDA-FSIS	jejuni	3						17057	404	ST-353 complex			123	11	20	1808377	67578	35593	139472	0	30.18
SRS4307884	FSIS21923342	SAMN10845714	SRS4307884	environmental/other		chicken carcass	poultry	chicken	PA	2019			USDA-FSIS	jejuni	3						114390					47	4	7	1742569	181434	99399	293090	0	30.16
SRS4307899	FSIS21923330	SAMN10845705	SRS4307899	environmental/other		chicken carcass	poultry	chicken	PA	2019			USDA-FSIS	coli	1a						62448	1063	ST-828 complex			88	4	8	1765909	137441	69362	355839	0	31.09
SRS4307901	FSIS21923344	SAMN10845715	SRS4307901	environmental/other		raw intact chicken	poultry	chicken	TN	2019			USDA-FSIS	jejuni	3						122	464	ST-464 complex			76	7	14	1693525	71893	45750	225694	0	30.26
SRS4314400	FSIS11816886	SAMN10854959	SRS4314400	environmental/other		animal-swine-sow	swine		TN	2018			USDA-FSIS	coli	1a						130235	827	ST-828 complex			62	6	13	1744714	91188	45681	250298	0	31.27
SRS4314402	FSIS11816874	SAMN10854947	SRS4314402	environmental/other		animal-swine-market swine	swine		TN	2018			USDA-FSIS	coli	1a						111765	1127	ST-828 complex			50	7	13	1694621	78951	61658	271899	0	31.34
SRS4314426	FSIS11816833	SAMN10854940	SRS4314426	environmental/other		raw intact chicken	poultry	chicken	TN	2018			USDA-FSIS	coli	1a						111788	8064	ST-828 complex			114	6	13	1830285	98724	37573	372016	0	31.08
SRS4314461	FSIS11816486	SAMN10854917	SRS4314461	environmental/other		chicken carcass	poultry	chicken	TN	2018			USDA-FSIS	jejuni	3						58152	10751	ST-607 complex			143	8	16	1834005	74050	37485	288376	0	30.23
SRS4323393	PNUSAC007979	SAMN10867896	SRS4323393	clinical	Human	stool			TN	2017	10		CDC	coli	1a						109479	829	ST-828 complex			73	6	10	1738380	106750	64432	226054	0	31.32
SRS4323394	PNUSAC007977	SAMN10867897	SRS4323394	clinical	Human	stool			TN	2017	10		CDC	coli	1a						110048	825	ST-828 complex			42	5	10	1728459	107778	60444	283142	0	31.31
SRS4323397	PNUSAC007975	SAMN10867885	SRS4323397	clinical	Human	stool			TN	2017	10		CDC	jejuni	1						3491	2109	ST-45 complex			54	7	14	1629810	83671	36447	166648	0	30.52
SRS4323398	PNUSAC007986	SAMN10867904	SRS4323398	clinical	Human	stool			TN	2017	11		CDC	jejuni	3						53796	354	ST-354 complex			48	9	17	1674469	80367	44643	134479	5.97	30.38
SRS4323399	PNUSAC007976	SAMN10867898	SRS4323399	clinical	Human	stool			TN	2017	10		CDC	coli	1a						25749	7818	ST-828 complex			28	6	9	1705875	123274	102533	199623	0	31.35
SRS4323401	PNUSAC007981	SAMN10867882	SRS4323401	clinical	Human	stool			TN	2017	10		CDC	jejuni	3						85	222	ST-206 complex			36	5	9	1708406	129019	86101	263475	0	30.36
SRS4323404	PNUSAC007980	SAMN10867883	SRS4323404	clinical	Human	stool			TN	2017	10		CDC	jejuni	3						110353					53	9	17	1684604	82612	34432	142269	0	30.3
SRS4323405	PNUSAC007983	SAMN10867880	SRS4323405	clinical	Human	stool			TN	2017	11		CDC	jejuni	3						122	464	ST-464 complex			91	8	17	1704696	62058	37462	216090	0	30.24
SRS4323406	PNUSAC007988	SAMN10867902	SRS4323406	clinical	Human	stool			TN	2017	11		CDC	jejuni	3						112199	2274				76	9	17	1813024	67750	45828	169783	5.46	30.23
SRS4323408	PNUSAC007974	SAMN10867886	SRS4323408	clinical	Human	stool			TN	2017	10		CDC	jejuni	3						25490	22	ST-22 complex			60	8	16	1682035	75647	41500	188636	0	30.33
SRS4323410	PNUSAC007955	SAMN10867901	SRS4323410	clinical	Human				TN	2019	1		CDC	jejuni	1						19446	137	ST-45 complex			26	4	7	1633157	153669	95047	341468	0	30.43
SRS4323411	PNUSAC007984	SAMN10867879	SRS4323411	clinical	Human	stool			TN	2017	11		CDC	jejuni	3						111211	4703				85	11	20	1786257	52627	42146	136675	0	30.3
SRS4323412	PNUSAC007987	SAMN10867903	SRS4323412	clinical	Human	stool			TN	2017	11		CDC	jejuni	3						112403	222	ST-206 complex			56	7	12	1710586	92479	75180	223580	0	30.39
SRS4323414	PNUSAC007956	SAMN10867908	SRS4323414	clinical	Human				TN	2019	1		CDC	jejuni	1						111148	45	ST-45 complex			84	17	31	1659887	31474	24586	96757	0	30.56
SRS4323484	PNUSAC007973	SAMN10867887	SRS4323484	clinical	Human	stool			TN	2017	9		CDC	jejuni	3						19506	806	ST-21 complex			62	9	18	1750417	70763	44249	158573	0	30.47
SRS4323485	PNUSAC007978	SAMN10867884	SRS4323485	clinical	Human	stool			TN	2017	10		CDC	jejuni	1						3491	2109	ST-45 complex			50	6	12	1726607	119188	54418	205094	0	30.43
SRS4323486	PNUSAC007985	SAMN10867905	SRS4323486	clinical	Human	stool			TN	2017	11		CDC	jejuni	3						129586	50	ST-21 complex			59	8	17	1622983	68699	29786	155870	0	30.48
SRS4323488	PNUSAC007982	SAMN10867881	SRS4323488	clinical	Human	stool			TN	2017	10		CDC	jejuni	3						118632	441				53	6	11	1676713	98486	68254	229442	0	30.36
SRS4324139	FSIS11816860	SAMN10868707	SRS4324139	environmental/other		chicken carcass	poultry	chicken	PA	2018			USDA-FSIS	jejuni	3						4128	22	ST-22 complex			44	7	13	1642516	86099	55804	157865	0	30.52
SRS4324199	FSIS11816840	SAMN10868697	SRS4324199	environmental/other		chicken carcass	poultry	chicken	TN	2018			USDA-FSIS	coli	1a						111788	8064	ST-828 complex			145	8	17	1828027	62395	28790	264543	0	31.1
SRS4324204	FSIS11917042	SAMN10868717	SRS4324204	environmental/other		chicken carcass	poultry	chicken	TN	2018			USDA-FSIS	coli	1a						25750	829	ST-828 complex			46	6	10	1683979	106945	78817	178826	0	31.36
SRS4326641	FSIS31901529	SAMN10871284	SRS4326641	environmental/other		chicken carcass	poultry	chicken	PA	2019			USDA-FSIS	jejuni	3						52818	10221	ST-353 complex			27	3	6	1733915	177653	111195	415119	0	30.26
SRS4326906	FSIS31901495	SAMN10871279	SRS4326906	environmental/other		chicken carcass	poultry	chicken	TN	2019			USDA-FSIS	jejuni	3						475	50	ST-21 complex			28	5	9	1661477	134245	90146	193895	0	30.42
SRS4328531	PNUSAC008062	SAMN10873969	SRS4328531	clinical	Human	stool			TN	2016	2		CDC	jejuni	3						53825	3647	ST-52 complex			25	4	7	1611483	181399	131529	298161	0	30.45
SRS4328532	PNUSAC008074	SAMN10873979	SRS4328532	clinical	Human	stool			TN	2016	4		CDC	jejuni	2						118634	6674	ST-403 complex			35	4	6	1776810	176555	125682	361136	0	30.23
SRS4328533	PNUSAC008059	SAMN10873972	SRS4328533	clinical	Human	stool			TN	2016	2		CDC	jejuni	3						53594	454	ST-21 complex			43	7	13	1738516	93668	71071	175871	0	30.31
SRS4328536	PNUSAC008064	SAMN10873967	SRS4328536	clinical	Human	stool			TN	2016	3		CDC	jejuni	3						119968	1698				82	6	10	1790431	120260	93304	216606	0	30.17
SRS4328538	PNUSAC008068	SAMN10873961	SRS4328538	clinical	Human	stool			TN	2016	4		CDC	jejuni	3						17018	48	ST-48 complex			96	12	27	1655412	48020	18904	113900	0	30.46
SRS4328539	PNUSAC008072	SAMN10873981	SRS4328539	clinical	Human	stool			TN	2016	4		CDC	jejuni	3						53603	459	ST-42 complex			112	5	10	1777849	154395	52128	224799	5.51	30.35
SRS4328540	PNUSAC008056	SAMN10873975	SRS4328540	clinical	Human	stool			TN	2016	1		CDC	jejuni	3						122	464	ST-464 complex			74	5	9	1706681	148416	92690	230517	0	30.23
SRS4328541	PNUSAC008069	SAMN10873984	SRS4328541	clinical	Human	stool			TN	2016	3		CDC	jejuni	3						20468	7634				21	4	7	1723478	176694	103650	445328	0	30.35
SRS4328544	PNUSAC008065	SAMN10873965	SRS4328544	clinical	Human	stool			TN	2016	3		CDC	jejuni	2						111216	403	ST-403 complex			43	4	7	1734960	177798	150043	283383	0	30.21
SRS4328545	PNUSAC008057	SAMN10873974	SRS4328545	clinical	Human	stool			TN	2016	1		CDC	jejuni	1						19436	5453	ST-179 complex			86	20	35	1703028	30667	23143	89069	0	30.55
SRS4328546	PNUSAC008071	SAMN10873982	SRS4328546	clinical	Human	stool			TN	2016	4		CDC	jejuni	3						25731	353	ST-353 complex			41	6	10	1775629	112834	92411	183322	0	30.24
SRS4328547	PNUSAC008073	SAMN10873980	SRS4328547	clinical	Human	stool			TN	2016	4		CDC	jejuni	3						109452					61	10	19	1650470	56461	31854	167589	0	30.51
SRS4328548	PNUSAC008066	SAMN10873964	SRS4328548	clinical	Human	stool			TN	2016	3		CDC	jejuni	3						17018	48	ST-48 complex			29	4	7	1647057	184855	116690	297309	0	30.46
SRS4328550	PNUSAC008063	SAMN10873968	SRS4328550	clinical	Human	stool			TN	2016	3		CDC	jejuni	3						110681	48	ST-48 complex			72	9	17	1696026	65858	44741	192116	0	30.42
SRS4328552	PNUSAC008060	SAMN10873970	SRS4328552	clinical	Human	stool			TN	2016	2		CDC	jejuni	3						20468	6091				20	4	6	1641698	176694	106393	408669	0	30.44
SRS4328554	PNUSAC008067	SAMN10873962	SRS4328554	clinical	Human	stool			TN	2016	3		CDC	jejuni	3						42	464	ST-464 complex			34	4	6	1699376	180120	131703	316501	0	30.24
SRS4328556	PNUSAC008058	SAMN10873973	SRS4328556	clinical	Human	stool			TN	2016	1		CDC	jejuni	3						111069	469	ST-42 complex			60	11	20	1645558	56286	36052	121925	0	30.57
SRS4328603	PNUSAC008075	SAMN10874048	SRS4328603	clinical	Human	stool			TN	2016	4		CDC	jejuni	1						19498					64	10	18	1617458	61608	37175	136360	0	30.52
SRS4328612	PNUSAC008061	SAMN10874037	SRS4328612	clinical	Human	stool			TN	2016	2		CDC	coli	1a						53467	899	ST-828 complex			23	4	7	1726864	169901	130510	283193	0	31.27
SRS4332441	PNUSAC008070	SAMN10880420	SRS4332441	clinical	Human	stool			TN	2016	4		CDC	coli	3	coli	coli	potential new species		coli_80%	130011					66	5	10	1592624	106883	58751	221852	0	31.79
SRS4333522	FSIS21923402	SAMN10880135	SRS4333522	environmental/other		chicken carcass	poultry	chicken	TN	2019			USDA-FSIS	jejuni	3						110355	939	ST-353 complex			173	20	38	1772443	31631	16185	72294	0	30.32
SRS4333949	PNUSAC008077	SAMN10880457	SRS4333949	clinical	Human	stool			TN	2016	5		CDC	coli	1a						57715	3777	ST-828 complex			64	5	8	1702699	136426	106880	327485	0	31.4
SRS4333951	PNUSAC008076	SAMN10880451	SRS4333951	clinical	Human	stool			TN	2016	4		CDC	jejuni	3						230	51	ST-443 complex			72	9	16	1720987	71371	42565	148834	0	30.33
SRS4334075	PNUSAC008079	SAMN10880471	SRS4334075	clinical	Human	stool			TN	2016	5		CDC	jejuni	3						58025	354	ST-354 complex			31	3	6	1680657	206784	151303	369231	0	30.33
SRS4334076	PNUSAC008080	SAMN10880470	SRS4334076	clinical	Human	stool			TN	2016	5		CDC	jejuni	3						16869	10475	ST-49 complex			95	5	11	1706715	104660	42412	330228	0	30.41
SRS4334077	PNUSAC008078	SAMN10880472	SRS4334077	clinical	Human	stool			TN	2016	4		CDC	jejuni	2						129583	933	ST-403 complex			79	9	17	1797462	65270	41362	188342	0	30.16
SRS4334078	PNUSAC008086	SAMN10880464	SRS4334078	clinical	Human	stool			TN	2016	5		CDC	jejuni	3						57949	3510	ST-353 complex			107	10	24	1801476	49778	22155	145304	0	30.17
SRS4334084	PNUSAC008085	SAMN10880465	SRS4334084	clinical	Human	stool			TN	2016	5		CDC	jejuni	3						52769	607	ST-607 complex			115	13	24	1851630	56801	27099	104413	0	30.18
SRS4334650	PNUSAC008084	SAMN10880466	SRS4334650	clinical	Human	stool			TN	2016	5		CDC	jejuni	1						17021	45	ST-45 complex			74	9	18	1653199	66522	36131	150342	0	30.43
SRS4334651	PNUSAC008082	SAMN10880468	SRS4334651	clinical	Human	stool			TN	2016	5		CDC	jejuni	3						102171	1510	ST-607 complex			41	4	7	1693754	148788	103901	311301	0	30.21
SRS4334652	PNUSAC008083	SAMN10880467	SRS4334652	clinical	Human	stool			TN	2016	5		CDC	jejuni	3						109747	4489	ST-353 complex			35	4	8	1726883	175417	103040	286380	0	30.33
SRS4337110	FSIS11917015	SAMN10882006	SRS4337110	environmental/other		animal-swine-market swine	swine		PA	2018			USDA-FSIS	coli	1a						111964	1119	ST-828 complex			74	6	10	1799369	129131	71675	198054	0	31.23
SRS4337170	FSIS11917047	SAMN10882040	SRS4337170	environmental/other		chicken carcass	poultry	chicken	PA	2018			USDA-FSIS	coli	1a						62448	1063	ST-828 complex			114	7	14	1774917	79112	43601	241580	0	31.07
SRS4337204	FSIS11816638	SAMN10881654	SRS4337204	environmental/other		Animal-Turkey-Turkey Carcass Sponge	poultry	turkey	PA	2018			USDA-FSIS	coli	1a						111182	1063	ST-828 complex			104	5	11	1766435	107315	53554	279437	0	31.11
SRS4337205	FSIS11816639	SAMN10881655	SRS4337205	environmental/other		Animal-Turkey-Turkey Carcass Sponge	poultry	turkey	PA	2018			USDA-FSIS	coli	1a						112074	1119	ST-828 complex			125	12	24	1877811	52652	32435	145071	0	31.04
SRS4337207	FSIS11816645	SAMN10881659	SRS4337207	environmental/other		animal-cattle-dairy cow	cattle		PA	2018			USDA-FSIS	jejuni	3						16690	982	ST-21 complex			58	6	13	1747539	81030	41768	215553	0	30.29
SRS4347391	PNUSAC008117	SAMN10908170	SRS4347391	clinical	Human	stool			TN	2016	5		CDC	jejuni	3						20468	6091				41	5	9	1688799	134118	92533	218083	0	30.41
SRS4347393	PNUSAC008118	SAMN10908169	SRS4347393	clinical	Human	stool			TN	2016	6		CDC	jejuni	1						436	267	ST-283 complex			30	4	7	1597669	184223	100741	225706	0	30.45
SRS4347394	PNUSAC008119	SAMN10908184	SRS4347394	clinical	Human	stool			TN	2016	6		CDC	jejuni	3						118870	824	ST-257 complex			57	4	8	1778256	174539	109598	364517	0	30.21
SRS4347399	PNUSAC008121	SAMN10908190	SRS4347399	clinical	Human	stool			TN	2016	6		CDC	jejuni	1						118871	3889	ST-179 complex			74	5	8	1795981	154844	112785	252513	0	30.1
SRS4347400	PNUSAC008125	SAMN10908187	SRS4347400	clinical	Human	stool			TN	2016	6		CDC	jejuni	3						19510	353	ST-353 complex			62	5	9	1712153	114223	87454	287074	0	30.29
SRS4347403	PNUSAC008123	SAMN10908188	SRS4347403	clinical	Human	stool			TN	2016	6		CDC	jejuni	3						117	52	ST-52 complex			48	4	8	1605252	142898	92517	332656	0	30.5
SRS4347404	PNUSAC008127	SAMN10908185	SRS4347404	clinical	Human	stool			TN	2016	6		CDC	jejuni	3						19463	353	ST-353 complex			57	6	9	1686849	138513	101244	188081	0	30.3
SRS4347406	PNUSAC008122	SAMN10908189	SRS4347406	clinical	Human	stool			TN	2016	6		CDC	jejuni	3						109430	3694	ST-48 complex			22	3	5	1682061	197706	116691	382250	0	30.45
SRS4347408	PNUSAC008120	SAMN10908191	SRS4347408	clinical	Human	stool			TN	2016	6		CDC	jejuni	1						118849	2535				32	4	9	1630677	140127	57339	332865	0	30.38
SRS4347409	PNUSAC008126	SAMN10908186	SRS4347409	clinical	Human	stool			TN	2016	6		CDC	jejuni	3						118638	50	ST-21 complex			55	6	10	1694224	106661	99170	188739	0	30.43
SRS4347410	PNUSAC008131	SAMN10908201	SRS4347410	clinical	Human	stool			TN	2016	6		CDC	jejuni	3						129581	607	ST-607 complex			86	7	12	1849833	100965	66909	216248	0	30.09
SRS4347411	PNUSAC008130	SAMN10908202	SRS4347411	clinical	Human	stool			TN	2016	6		CDC	jejuni	1						17021	45	ST-45 complex			56	5	9	1649458	153300	63756	205100	0	30.51
SRS4347412	PNUSAC008132	SAMN10908200	SRS4347412	clinical	Human	stool			TN	2016	7		CDC	jejuni	1						139	508	ST-508 complex			51	5	9	1698624	126434	87038	217091	0	30.37
SRS4347413	PNUSAC008128	SAMN10908204	SRS4347413	clinical	Human	stool			TN	2016	6		CDC	jejuni	3						17034	48	ST-48 complex			44	4	8	1652829	154662	89860	350850	0	30.46
SRS4347415	PNUSAC008133	SAMN10908199	SRS4347415	clinical	Human	stool			TN	2016	7		CDC	jejuni	1						114490	508	ST-508 complex			31	4	6	1683488	182805	126819	328732	0	30.4
SRS4347416	PNUSAC008129	SAMN10908203	SRS4347416	clinical	Human	stool			TN	2016	6		CDC	jejuni	3						112104	10703	ST-353 complex			64	6	10	1717968	106622	77481	271382	0	30.28
SRS4347418	PNUSAC008124	SAMN10908192	SRS4347418	clinical	Human	stool			TN	2016	6		CDC	coli	1a						53467	899	ST-828 complex			46	5	10	1731429	109798	67488	229599	0	31.28
SRS4357270	PNUSAC007954	SAMN10919889	SRS4357270	clinical	Human				TN	2019	1		CDC	jejuni	3						101993	2042				38	3	5	1614357	185792	142701	393977	0	30.47
SRS4357282	PNUSAC008115	SAMN10919886	SRS4357282	clinical	Human				TN	2019	1			jejuni	3						53830	464	ST-464 complex			69	6	10	1742678	129588	78179	215140	0	30.23
SRS4357283	PNUSAC008114	SAMN1091988	SRS4357283	clinical	Human				TN	2019	1		CDC	jejuni	3						42	6662	ST-354 complex			130	7	14	1764047	94039	43374	179676	0	30.17
SRS4375243	PNUSAC008192	SAMN10960746	SRS4375243	clinical	Human				TN	2019	1		CDC	jejuni	3						52791	806	ST-21 complex			22	2	5	1758794	416703	116180	477110	0	30.29
SRS4375256	PNUSAC008190	SAMN10960758	SRS4375256	clinical	Human				TN	2019	1		CDC	coli	1a						110086	1614	ST-828 complex			31	4	6	1707909	172336	107717	391647	0	31.32
SRS4375265	PNUSAC008191	SAMN10960747	SRS4375265	clinical	Human				TN	2019	1		CDC	jejuni	3						25737	1244	ST-61 complex			26	4	7	1660185	169830	116343	380096	0	30.37
SRS4375274	PNUSAC008189	SAMN10960748	SRS4375274	clinical	Human				TN	2019	1		CDC	jejuni	3						19513	918	ST-48 complex			46	4	8	1642995	106593	88690	488390	0	30.46
SRS4380538	FSIS11917176	SAMN10968438	SRS4380538	environmental/other		animal-cattle-steer	cattle		PA	2018			USDA-FSIS	jejuni	3						4075	459	ST-42 complex			44	5	10	1687900	129755	61515	287131	0	30.38
SRS4380542	FSIS11917175	SAMN10968437	SRS4380542	environmental/other		animal-cattle-heifer	cattle		PA	2018			USDA-FSIS	jejuni	3						114414	929	ST-257 complex			44	7	14	1656153	79718	47693	175196	0	30.37
SRS4380544	FSIS11917183	SAMN10968445	SRS4380544	environmental/other		animal-cattle-dairy cow	cattle		PA	2018			USDA-FSIS	jejuni	3						53665	459	ST-42 complex			48	8	14	1596667	69363	44589	161851	0	30.53
SRS4381988	PNUSAC008185	SAMN10973086	SRS4381988	clinical	Human				TN	2019	1		CDC	jejuni	3						17057					58	5	9	1773739	141693	92400	284944	0	30.22
SRS4381993	PNUSAC008187	SAMN10973083	SRS4381993	clinical	Human				TN	2019	1		CDC	jejuni	3						85	222	ST-206 complex			39	5	9	1671981	142689	90420	195138	0	30.45
SRS4382537	FSIS11917161	SAMN10973139	SRS4382537	environmental/other		animal-cattle-steer	cattle		PA	2018			USDA-FSIS	jejuni	3						25739	459	ST-42 complex			36	6	9	1736910	129528	112710	224734	0	30.36
SRS4390815	FSIS11917289	SAMN10985207	SRS4390815	environmental/other		chicken carcass	poultry	chicken	PA	2018			USDA-FSIS	coli	1a						25677	1017	ST-828 complex			93	5	12	1942364	143099	48536	288058	0	30.89
SRS4390817	FSIS11917274	SAMN10985192	SRS4390817	environmental/other		chicken carcass	poultry	chicken	TN	2018			USDA-FSIS	coli	1a						110090	829	ST-828 complex			36	5	9	1682832	134767	86524	264547	0	31.37
SRS4392518	FSIS11917481	SAMN10988627	SRS4392518	environmental/other		animal-cattle-dairy cow	cattle		PA	2019			USDA-FSIS	coli	1a						114124	1068	ST-828 complex			35	4	8	1750044	137169	83616	349509	0	31.24
SRS4392537	FSIS11917303	SAMN10988604	SRS4392537	environmental/other		chicken carcass	poultry	chicken	PA	2018			USDA-FSIS	coli	1a						57824	1050	ST-828 complex			108	6	12	1831273	98000	52836	261271	0	31.05
SRS4392542	FSIS11917474	SAMN10988620	SRS4392542	environmental/other		chicken carcass	poultry	chicken	TN	2019			USDA-FSIS	coli	1a						25749	7818	ST-828 complex			26	4	7	1697195	138584	106281	390547	0	31.28
SRS4392544	FSIS11917291	SAMN10988592	SRS4392544	environmental/other		chicken carcass	poultry	chicken	PA	2018			USDA-FSIS	coli	1a						25749	7818	ST-828 complex			26	4	8	1660138	177188	98426	269713	0	31.36
SRS4395009	PNUSAC008246	SAMN10992764	SRS4395009	clinical	Human				TN	2019	2		CDC	jejuni	3						53647	469	ST-42 complex			103	6	13	1747284	97448	46174	186707	0	30.4
SRS4412974	FSIS11917500	SAMN11024148	SRS4412974	environmental/other		animal-cattle-dairy cow	cattle		PA	2019			USDA-FSIS	jejuni	3						16690	982	ST-21 complex			45	5	10	1705405	97671	72272	295289	0	30.4
SRS4412994	FSIS11917703	SAMN11024163	SRS4412994	environmental/other		raw intact chicken	poultry	chicken	PA	2019			USDA-FSIS	jejuni	3						53696	353	ST-353 complex			75	5	10	1771364	106875	67639	295739	0	30.19
SRS4413009	FSIS11917321	SAMN11024123	SRS4413009	environmental/other		chicken carcass	poultry	chicken	TN	2018			USDA-FSIS	coli	1a						57842	1119	ST-828 complex			86	3	7	1784346	264589	82665	343636	0	31.16
SRS4413012	FSIS11917498	SAMN11024146	SRS4413012	environmental/other		animal-cattle-dairy cow	cattle		PA	2019			USDA-FSIS	jejuni	3						19506	2250	ST-21 complex			32	6	10	1740166	101964	90335	186631	0	30.43
SRS4424121	PNUSAC007925	SAMN11040696	SRS4424121	clinical	Human	stool			TN	2017	8		CDC	jejuni	3						114502	353	ST-353 complex			61	5	8	1737451	148437	119706	294600	0	30.25
SRS4424122	PNUSAC007791	SAMN11040697	SRS4424122	clinical	Human	stool			TN	2017	6		CDC	jejuni	3						58025	354	ST-354 complex			80	6	12	1754767	86496	50613	351084	0	30.34
SRS4424124	PNUSAC008273	SAMN11040708	SRS4424124	clinical	Human				TN	2019	2		CDC	jejuni	3						112403	222	ST-206 complex			80	8	14	1715648	79260	55023	228665	0	30.37
SRS4424128	PNUSAC008364	SAMN11040706	SRS4424128	clinical	Human				TN	2019	2		CDC	jejuni	3						114512					98	6	10	1832459	115811	82644	295312	5.46	30.32
SRS4424776	PNUSAC007935	SAMN11040709	SRS4424776	clinical	Human	stool			TN	2017	9		CDC	jejuni	3						114493	48	ST-48 complex			36	5	9	1645531	130830	103781	197856	0	30.46
SRS4424777	PNUSAC008363	SAMN11040707	SRS4424777	clinical	Human				TN	2019	2		CDC	jejuni	3						85	222	ST-206 complex			25	4	7	1669432	175486	128130	295462	0	30.44
SRS4424778	PNUSAC008272	SAMN11040701	SRS4424778	clinical	Human				TN	2019	2		CDC	coli	1a						110126	828	ST-828 complex			36	4	8	1728907	130962	106833	278434	0	31.25
SRS4429215	FSIS21923606	SAMN11042566	SRS4429215	environmental/other		chicken carcass	poultry	chicken	TN	2019			USDA-FSIS	coli	1a						109622	3262	ST-828 complex			60	7	15	1722050	70846	43259	216031	0	31.34
SRS4433351	CVM N18C202	SAMN11047737	SRS4433351	environmental/other		Chicken Legs	poultry	chicken	PA	2018			FDA	coli	1a						114006	1109				78	9	19	1723778	58066	28651	152783	0	31.36
SRS4433352	CVM N18C203	SAMN11047738	SRS4433352	environmental/other		Chicken Legs	poultry	chicken	PA	2018			FDA	jejuni	3						102891	353	ST-353 complex			109	15	28	1785304	42857	26004	119173	0	30.27
SRS4433353	CVM N18C200	SAMN11047735	SRS4433353	environmental/other		Chicken Wings	poultry	chicken	PA	2018			FDA	coli	1a						109234	1050	ST-828 complex			95	14	28	1770331	45481	20512	148857	0	31.18
SRS4433354	CVM N18C201	SAMN11047736	SRS4433354	environmental/other		Chicken Legs	poultry	chicken	PA	2018			FDA	jejuni	3						475	50	ST-21 complex			118	21	45	1653458	24360	12875	77935	0	30.59
SRS4433403	CVM N18C199	SAMN11047734	SRS4433403	environmental/other		Chicken Legs	poultry	chicken	PA	2018			FDA	jejuni	3						19510	353	ST-353 complex			84	11	22	1700343	51270	27603	127402	0	30.33
SRS4433514	CVM N18C281	SAMN11047806	SRS4433514	environmental/other		Chicken Wings	poultry	chicken	TN	2018			FDA	jejuni	3						25722	3735	ST-353 complex			49	6	11	1694268	97352	50004	261510	0	30.32
SRS4433515	CVM N18C280	SAMN11047805	SRS4433515	environmental/other		chicken breast	poultry	chicken	TN	2018			FDA	coli	1a						57828	829	ST-828 complex			49	7	13	1640668	76635	52679	265039	0	31.39
SRS4433516	CVM N18C279	SAMN11047804	SRS4433516	environmental/other		Chicken Legs	poultry	chicken	TN	2018			FDA	jejuni	3						109223	2132	ST-353 complex			88	7	17	1745352	68696	30161	288838	0	30.34
SRS4433518	CVM N18C285	SAMN11047810	SRS4433518	environmental/other		chicken breast	poultry	chicken	PA	2018			FDA	jejuni	3						112033	429	ST-48 complex			55	9	17	1700236	75093	45389	146204	0	30.42
SRS4433522	CVM N18C287	SAMN11047812	SRS4433522	environmental/other		Chicken Legs	poultry	chicken	PA	2018			FDA	coli	1a						109320	1082	ST-828 complex			59	7	12	1650357	93736	49289	172895	0	31.39
SRS4433523	CVM N18C286	SAMN11047811	SRS4433523	environmental/other		chicken breast	poultry	chicken	PA	2018			FDA	jejuni	3						57871	6647	ST-49 complex			74	10	21	1675466	52758	22611	127275	0	30.4
SRS4433532	CVM N18C289	SAMN11047813	SRS4433532	environmental/other		chicken breast	poultry	chicken	PA	2018			FDA	coli	1a						109432	8176	ST-828 complex			94	9	21	1859224	66319	25396	161668	0	31.05
SRS4433562	CVM N18C468	SAMN11047975	SRS4433562	environmental/other		Chicken Legs	poultry	chicken	TN	2018			FDA	jejuni	3						122	464	ST-464 complex			66	7	11	1743850	103675	71812	178371	0	30.19
SRS4433613	CVM N18C437	SAMN11047946	SRS4433613	environmental/other		Chicken Wings	poultry	chicken	PA	2018			FDA	jejuni	3						19422	353	ST-353 complex			102	14	29	1773033	37886	23466	93092	0	30.23
SRS4433614	CVM N18C435	SAMN11047945	SRS4433614	environmental/other		Chicken Thighs	poultry	chicken	PA	2018			FDA	jejuni	3							353	ST-353 complex			35	6	10	1709039	118909	83464	198164	0	30.28
SRS4433619	CVM N18C434	SAMN11047944	SRS4433619	environmental/other		Chicken Thighs	poultry	chicken	PA	2018			FDA	jejuni	3							50	ST-21 complex			42	6	11	1712933	99840	78388	200623	0	30.34
SRS4433620	CVM N18C433	SAMN11047943	SRS4433620	environmental/other		chicken breast	poultry	chicken	PA	2018			FDA	jejuni	3						130384	607	ST-607 complex			56	7	14	1839149	83108	46653	188765	0	30.05
SRS4433660	CVM N18C441	SAMN11047950	SRS4433660	environmental/other		Chicken Legs	poultry	chicken	PA	2018			FDA	jejuni	3						19524	48	ST-48 complex			43	4	8	1645993	113745	79156	527695	0	30.46
SRS4433665	CVM N18C442	SAMN11047951	SRS4433665	environmental/other		Chicken Legs	poultry	chicken	PA	2018			FDA	coli	1a						52769	9201	ST-828 complex			33	5	10	1716014	129686	87546	217001	0	31.38
SRS4434074	CVM N18C108	SAMN11047648	SRS4434074	environmental/other		Chicken Legs	poultry	chicken	PA	2018			FDA	jejuni	3						58039	10070	ST-353 complex			97	7	12	1827819	99494	66294	211431	0	30.1
SRS4434075	CVM N18C107	SAMN11047647	SRS4434075	environmental/other		chicken breast	poultry	chicken	PA	2018			FDA	jejuni	3						19482	353	ST-353 complex			38	7	11	1687082	101812	77897	175788	0	30.28
SRS4434076	CVM N18C106	SAMN11047646	SRS4434076	environmental/other		chicken breast	poultry	chicken	PA	2018			FDA	jejuni	3						52799	3735	ST-353 complex			116	8	14	1822805	101526	46903	189993	0	30.19
SRS4434077	CVM N18C105	SAMN11047645	SRS4434077	environmental/other		chicken breast	poultry	chicken	PA	2018			FDA	jejuni	3						224	5794	ST-443 complex			51	4	8	1639739	156344	95270	299333	0	30.35
SRS4434134	CVM N18C109	SAMN11047649	SRS4434134	environmental/other		chicken breast	poultry	chicken	PA	2018			FDA	jejuni	3						110192	353	ST-353 complex			65	7	11	1781521	107183	87649	188515	0	30.24
SRS4462212	FSIS11917919	SAMN11082339	SRS4462212	environmental/other		animal-cattle-dairy cow	cattle		PA	2019			USDA-FSIS	jejuni	2						53685	933	ST-403 complex			70	6	11	1866097	106904	76839	297319	0	30.02
SRS4462222	FSIS11917920	SAMN11082340	SRS4462222	environmental/other		animal-cattle-steer	cattle		PA	2019			USDA-FSIS	jejuni	3						4075	459	ST-42 complex			37	5	8	1720842	153579	108440	224734	0	30.33
SRS4462271	FSIS11917912	SAMN11082318	SRS4462271	environmental/other		animal-cattle-dairy cow	cattle		PA	2019			USDA-FSIS	jejuni	3						19506	806	ST-21 complex			41	6	13	1743576	103287	50190	190932	0	30.44
SRS4462272	FSIS11917911	SAMN11082317	SRS4462272	environmental/other		chicken carcass	poultry	chicken	PA	2019			USDA-FSIS	jejuni	3						110362	11073	ST-353 complex			89	9	19	1813873	72255	30754	174277	0	30.25
SRS4462695	FSIS11917625	SAMN11082281	SRS4462695	environmental/other		animal-swine-sow	swine		TN	2019			USDA-FSIS	coli	1a						110516	1068	ST-828 complex			26	4	7	1693375	167500	131551	272020	0	31.24
SRS4462698	FSIS11917644	SAMN11082298	SRS4462698	environmental/other		animal-swine-market swine	swine		PA	2019			USDA-FSIS	coli	1a						109626	10608	ST-828 complex			42	4	7	1694371	172423	106343	344594	0	31.36
SRS4464109	FSIS31901640	SAMN11086813	SRS4464109	environmental/other		chicken carcass	poultry	chicken	PA	2019			USDA-FSIS	coli	1a						19776	828	ST-828 complex			45	4	7	1704276	166709	107463	344942	0	31.35
SRS4464112	FSIS31901644	SAMN11086817	SRS4464112	environmental/other		raw intact chicken	poultry	chicken	TN	2019			USDA-FSIS	coli	3	coli	coli	potential new species		coli_100%	114277					36	6	9	1559990	121384	103502	198504	0	31.74
SRS4464632	FSIS11917688	SAMN11079771	SRS4464632	environmental/other		animal-cattle-beef cow	cattle		PA	2019			USDA-FSIS	jejuni	3						85	222	ST-206 complex			50	7	12	1712343	93431	71991	207837	0	30.41
SRS4464641	FSIS11917889	SAMN11079834	SRS4464641	environmental/other		comminuted chicken	poultry	chicken	TN	2019			USDA-FSIS	jejuni	3						17057	3510	ST-353 complex			131	9	21	1788328	64717	31348	187949	0	30.23
SRS4464654	FSIS11917719	SAMN11079793	SRS4464654	environmental/other		raw intact chicken	poultry	chicken	TN	2019			USDA-FSIS	coli	1a						110517	1067	ST-828 complex			155	7	15	1910609	100443	34717	216787	0	30.97
SRS4464886	FSIS11917741	SAMN11079815	SRS4464886	environmental/other		chicken carcass	poultry	chicken	PA	2019			USDA-FSIS	coli	1a						19776	828	ST-828 complex			109	16	32	1689836	38757	17695	86525	0	31.43
SRS4464899	FSIS11917738	SAMN11079812	SRS4464899	environmental/other		comminuted chicken	poultry	chicken	PA	2019			USDA-FSIS	jejuni	3						109937	6779	ST-353 complex			67	7	16	1830205	87374	36064	215990	0	30.25
SRS4464924	FSIS11917698	SAMN11079781	SRS4464924	environmental/other		raw intact chicken	poultry	chicken	PA	2019			USDA-FSIS	jejuni	3						17057	8065	ST-353 complex			85	8	14	1736615	77049	56898	182370	0	30.2
SRS4477140	PNUSAC008503	SAMN11109452	SRS4477140	clinical	Human				TN	2019	2		CDC	jejuni	1						129564					44	7	13	1687524	97801	65798	167626	0	30.39
SRS4483788	FSIS11917988	SAMN11116044	SRS4483788	environmental/other		animal-cattle-steer	cattle		PA	2019			USDA-FSIS	jejuni	3						63047	10642	ST-353 complex			77	8	16	1696165	76125	44268	168317	0	30.27
SRS4483866	FSIS11917870	SAMN11115954	SRS4483866	environmental/other		chicken carcass	poultry	chicken	PA	2019			USDA-FSIS	jejuni	3						17057	8065	ST-353 complex			91	6	11	1836289	106668	54040	255789	0	30.22
SRS4483890	FSIS11918248	SAMN11116101	SRS4483890	environmental/other		raw intact chicken	poultry	chicken	TN	2019			USDA-FSIS	coli	1a						111788	8064	ST-828 complex			102	5	10	1853279	125198	52534	363916	0	31.06
SRS4483896	FSIS11918257	SAMN11116109	SRS4483896	environmental/other		Animal-Turkey-Turkey Carcass Sponge	poultry	turkey	PA	2019			USDA-FSIS	lari	n/a	lari	lari				111514			21 (lari)		22	3	6	1454188	213788	98297	369205	0	29.69
SRS4484012	FSIS11918175	SAMN11116069	SRS4484012	environmental/other		Animal-Turkey-Young Turkey	poultry	turkey	PA	2019			USDA-FSIS	jejuni	3						17057	8065	ST-353 complex			85	12	24	1719728	48194	24338	133746	0	30.27
SRS4484029	FSIS11918190	SAMN11116083	SRS4484029	environmental/other		animal-swine-market swine	swine		PA	2019			USDA-FSIS	jejuni	3						186	929	ST-257 complex			33	6	10	1763166	144265	79162	171240	0	30.27
SRS4508497	FSIS11918404	SAMN11160860	SRS4508497	environmental/other		chicken carcass	poultry	chicken	PA	2019			USDA-FSIS	jejuni	3						19470	21	ST-21 complex			37	4	7	1622108	175333	114731	297028	0	30.46
SRS4508502	FSIS11917890	SAMN11160843	SRS4508502	environmental/other		raw intact chicken	poultry	chicken	PA	2019			USDA-FSIS	jejuni	3						58221	353	ST-353 complex			66	6	12	1733599	102272	50352	216792	0	30.23
SRS4508798	FSIS11918435	SAMN11160891	SRS4508798	environmental/other		animal-swine-market swine	swine		PA	2019			USDA-FSIS	coli	1a						33033	854	ST-828 complex			61	11	20	1756184	52685	41545	143629	0	31.34
SRS4509998	FSIS21923728	SAMN11168281	SRS4509998	environmental/other		raw intact chicken	poultry	chicken	TN	2019			USDA-FSIS	coli	1a						25749	7818	ST-828 complex			51	10	18	1660370	62239	39341	153681	0	31.37
SRS4510849	FSIS11814610	SAMN11173133	SRS4510849	environmental/other		animal-cattle-dairy cow	cattle		PA	2018			USDA-FSIS	coli	1a						99494	828	ST-828 complex			30	3	6	1705564	255606	110563	343969	0	31.26
SRS4510878	FSIS11918204	SAMN11173141	SRS4510878	environmental/other		animal-swine-sow	swine		TN	2019			USDA-FSIS	coli	1a						109263	2733	ST-828 complex			51	7	13	1662304	82767	49991	193846	0	31.37
SRS4514553	PNUSAC008578	SAMN11179441	SRS4514553	clinical	Human				TN	2019	2		CDC	jejuni	3						19506	806	ST-21 complex			48	10	17	1691708	68405	50036	122201	0	30.5
SRS4514557	PNUSAC008577	SAMN11179442	SRS4514557	clinical	Human				TN	2019	2		CDC	jejuni	3						58025	3115	ST-354 complex			45	6	13	1634417	90238	46308	179704	0	30.46
SRS4536575	FSIS31901715	SAMN11250941	SRS4536575	environmental/other		chicken carcass	poultry	chicken	PA	2019			USDA-FSIS	jejuni	3						63048	3510	ST-353 complex			90	5	10	1778930	136958	55083	293109	0	30.17
SRS4542701	PNUSAC008816	SAMN11265378	SRS4542701	clinical	Human				TN	2019	2		CDC	coli	3	coli	coli	potential new species		coli_100%	111935					41	6	12	1544822	91989	50172	155626	0	31.87
SRS4542702	PNUSAC008818	SAMN11265377	SRS4542702	clinical	Human				TN	2019	3		CDC	coli	1a						110442	1017	ST-828 complex			115	10	20	1821199	63227	30987	138803	0	31.15
SRS4542708	PNUSAC008817	SAMN11265387	SRS4542708	clinical	Human				TN	2019	3		CDC	jejuni	1						3491	2109	ST-45 complex			54	9	15	1618576	77788	52195	114155	0	30.5
SRS4542712	PNUSAC008815	SAMN11265388	SRS4542712	clinical	Human				TN	2019	3		CDC	jejuni	3						19451	824	ST-257 complex			139	22	42	1791313	28612	16538	88407	0	30.4
SRS4545099	PNUSAC008928	SAMN11267881	SRS4545099	clinical	Human				TN	2019	3		CDC	jejuni	3						58226	404	ST-353 complex			108	9	18	1790290	75228	31603	158594	0	30.29
SRS4545100	PNUSAC008924	SAMN11267877	SRS4545100	clinical	Human				TN	2019	3		CDC	jejuni	3						53781	48	ST-48 complex			55	9	16	1638624	63035	42325	156212	0	30.5
SRS4545103	PNUSAC008927	SAMN11267880	SRS4545103	clinical	Human				TN	2019	3		CDC	jejuni	3						102873	222	ST-206 complex			55	5	10	1709849	98985	75310	230203	0	30.39
SRS4545168	PNUSAC008925	SAMN11267878	SRS4545168	clinical	Human				TN	2019	3		CDC	jejuni	3						119569	354	ST-354 complex			44	5	9	1695659	151356	70380	263609	5.72	30.26
SRS4545915	FSIS11918442	SAMN11267829	SRS4545915	environmental/other		Animal-Turkey-Young Turkey	poultry	turkey	PA	2019			USDA-FSIS	coli	1a						99517	829	ST-828 complex			31	4	8	1735541	162679	95127	300855	0	31.27
SRS4556499	FSIS11918490	SAMN11288667	SRS4556499	environmental/other		Animal-Turkey-Young Turkey	poultry	turkey	PA	2019			USDA-FSIS	coli	1a						52673	1050	ST-828 complex			78	5	10	1904471	136652	70778	302104	0	30.9
SRS4566441	FSIS11918648	SAMN11306860	SRS4566441	environmental/other		raw intact chicken	poultry	chicken	PA	2019			USDA-FSIS	coli	1a						25677	1017	ST-828 complex			66	4	8	2007277	163571	112590	353294	0	31.04
SRS4566479	FSIS11918827	SAMN11306775	SRS4566479	environmental/other		animal-cattle-dairy cow	cattle		PA	2019			USDA-FSIS	jejuni	3						4075	459	ST-42 complex			50	8	16	1650939	75271	37411	136397	0	30.51
SRS4566483	FSIS11918821	SAMN11306769	SRS4566483	environmental/other		animal-cattle-beef cow	cattle		PA	2019			USDA-FSIS	jejuni	1						53611	45	ST-45 complex			40	6	12	1649863	97872	49360	217268	0	30.45
SRS4566733	FSIS11918601	SAMN11306728	SRS4566733	environmental/other		animal-cattle-steer	cattle		PA	2019			USDA-FSIS	jejuni	3						4041	61	ST-61 complex			24	4	9	1749296	162764	89912	284546	0	30.32
SRS4572038	FSIS11919158	SAMN11318659	SRS4572038	environmental/other		raw intact chicken	poultry	chicken	PA	2019			USDA-FSIS	coli	1a						19768	3262	ST-828 complex			60	4	8	1732731	130969	75828	339784	0	31.29
SRS4572043	FSIS11919152	SAMN11318653	SRS4572043	environmental/other		chicken carcass	poultry	chicken	TN	2019			USDA-FSIS	jejuni	3						129713	353	ST-353 complex			50	6	11	1743895	108752	76191	189786	0	30.25
SRS4572097	FSIS11919157	SAMN11318658	SRS4572097	environmental/other		chicken carcass	poultry	chicken	PA	2019			USDA-FSIS	coli	1a						62448	1063	ST-828 complex			94	4	10	1774120	130096	66561	355939	0	31.07
SRS4572170	FSIS11919089	SAMN11318597	SRS4572170	environmental/other		animal-cattle-steer	cattle		PA	2019			USDA-FSIS	jejuni	3						19466	922				37	5	8	1640373	128718	90099	285820	0	30.4
SRS4572204	FSIS11919161	SAMN11318662	SRS4572204	environmental/other		comminuted chicken	poultry	chicken	PA	2019			USDA-FSIS	jejuni	3						19517	52	ST-52 complex			56	7	14	1671971	90315	45487	164815	0	30.39
SRS4572249	FSIS11919088	SAMN11318596	SRS4572249	environmental/other		animal-cattle-dairy cow	cattle		PA	2019			USDA-FSIS	jejuni	3						19466	922				40	4	9	1639139	127943	71148	285824	0	30.4
SRS4572276	FSIS11919124	SAMN11318628	SRS4572276	environmental/other		animal-cattle-heifer	cattle		PA	2019			USDA-FSIS	jejuni	2						4025	933	ST-403 complex			95	7	12	1897602	105360	70622	305194	0	30.03
SRS4572297	FSIS11919111	SAMN11318616	SRS4572297	environmental/other		animal-cattle-dairy cow	cattle		PA	2019			USDA-FSIS	jejuni	3						52813	929	ST-257 complex			24	3	7	1721129	264403	82543	323129	0	30.3
SRS4572854	FSIS11918794	SAMN11320693	SRS4572854	environmental/other		animal-swine-sow	swine		TN	2019			USDA-FSIS	coli	1a						109373	828	ST-828 complex			29	4	8	1713894	130216	83339	331757	0	31.25
SRS4572864	FSIS11918813	SAMN11320711	SRS4572864	environmental/other		Animal-Turkey-Young Turkey	poultry	turkey	PA	2019			USDA-FSIS	coli	1a						114151	10454	ST-828 complex			23	3	5	1655546	218830	141042	451462	0	31.35
SRS4572898	FSIS11919344	SAMN11320772	SRS4572898	environmental/other		animal-cattle-heifer	cattle		PA	2019			USDA-FSIS	coli	1a						52676	902	ST-828 complex			34	4	8	1713315	162802	91325	272683	0	31.28
SRS4572911	FSIS11919339	SAMN11320768	SRS4572911	environmental/other		animal-cattle-steer	cattle		PA	2019			USDA-FSIS	jejuni	3						19466	922				32	4	8	1634376	142681	98505	278603	0	30.4
SRS4572931	FSIS11919338	SAMN11320767	SRS4572931	environmental/other		animal-cattle-dairy cow	cattle		PA	2019			USDA-FSIS	jejuni	3						112208	10222	ST-21 complex			57	6	11	1774013	98894	54899	203270	0	30.28
SRS4572960	FSIS11919321	SAMN11320982	SRS4572960	environmental/other		animal-cattle-dairy cow	cattle		PA	2019			USDA-FSIS	jejuni	3						53654	61	ST-61 complex			26	4	8	1613795	146834	89591	385460	0	30.4
SRS4572962	FSIS11919306	SAMN11320967	SRS4572962	environmental/other		animal-chicken-young chicken	poultry	chicken	TN	2019			USDA-FSIS	jejuni	3						111074	3510	ST-353 complex			69	7	12	1737533	95051	74392	215552	0	30.29
SRS4572978	FSIS11919311	SAMN11320972	SRS4572978	environmental/other		Animal-Turkey-Young Turkey	poultry	turkey	PA	2019			USDA-FSIS	coli	1a						102851	1119	ST-828 complex			104	4	10	1804397	145284	54142	356065	0	31.22
SRS4572981	FSIS11919319	SAMN11320980	SRS4572981	environmental/other		animal-chicken-young chicken	poultry	chicken	TN	2019			USDA-FSIS	coli	1a						110517	1067	ST-828 complex			140	6	11	1905732	125947	47898	299252	0	30.96
SRS4578107	FSIS11919591	SAMN11334725	SRS4578107	environmental/other		animal-cattle-steer	cattle		PA	2019			USDA-FSIS	jejuni	3						4041	61	ST-61 complex			17	2	5	1649059	377476	112984	455275	0	30.33
SRS4578118	FSIS11919603	SAMN11334737	SRS4578118	environmental/other		raw intact chicken	poultry	chicken	PA	2019			USDA-FSIS	coli	1a						57824	1050	ST-828 complex			78	5	10	1916677	110305	58183	363760	0	30.89
SRS4590752	FSIS11919410	SAMN11348006	SRS4590752	environmental/other		raw intact chicken	poultry	chicken	PA	2019			USDA-FSIS	jejuni	3						109864	939	ST-353 complex			112	6	12	1798980	123476	49984	199945	0	30.23
SRS4590780	FSIS11919363	SAMN11348017	SRS4590780	environmental/other		raw intact chicken	poultry	chicken	PA	2019			USDA-FSIS	jejuni	3						475	50	ST-21 complex			31	5	9	1710954	153890	100594	226863	0	30.35
SRS4593770	FSIS21923834	SAMN11351994	SRS4593770	environmental/other		raw intact chicken	poultry	chicken	PA	2019			USDA-FSIS	coli	1a						112017	10788	ST-828 complex			77	10	19	1688861	60433	27753	137347	0	31.39
SRS4593775	FSIS21923927	SAMN11352029	SRS4593775	environmental/other		raw intact chicken	poultry	chicken	PA	2019			USDA-FSIS	coli	1a						62448	1063	ST-828 complex			122	8	19	1761319	52574	31629	281699	0	31.14
SRS4593784	FSIS21923866	SAMN11352013	SRS4593784	environmental/other		raw intact chicken	poultry	chicken	TN	2019			USDA-FSIS	jejuni	3						19517	52	ST-52 complex			51	8	15	1592228	81842	42758	155977	0	30.53
SRS4594288	FSIS21923842	SAMN11352002	SRS4594288	environmental/other		raw intact chicken	poultry	chicken	PA	2019			USDA-FSIS	coli	1a							1050	ST-828 complex			95	12	24	1757204	44709	27278	170602	0	31.29
SRS4594312	FSIS21923873	SAMN11352020	SRS4594312	environmental/other		chicken carcass	poultry	chicken	TN	2019			USDA-FSIS	coli	1a						111704	10958				133	9	17	1903289	79664	45425	170664	0	31.05
SRS4599658	FSIS11919629	SAMN11360861	SRS4599658	environmental/other		comminuted chicken	poultry	chicken	PA	2019			USDA-FSIS	jejuni	3						112209	50	ST-21 complex			17	4	6	1656640	188188	108726	313773	0	30.43
SRS4602990	PNUSAC009054	SAMN11373581	SRS4602990	clinical	Human				TN	2019	2		CDC	jejuni	3							464	ST-464 complex			79	8	18	1691808	66292	30033	169153	0	30.3
SRS4602995	PNUSAC009053	SAMN11373583	SRS4602995	clinical	Human				TN	2019	3		CDC	jejuni	3						17034	6639	ST-48 complex			61	11	22	1637273	48558	29441	155185	6.11	30.51
SRS4603020	PNUSAC009055	SAMN11373577	SRS4603020	clinical	Human				TN	2019	3		CDC	coli	1c			coli		coli_100%	128859	1243				103	15	30	1675169	37931	17535	103148	0	31.34
SRS4634440	FSIS11918662	SAMN11439343	SRS4634440	environmental/other		raw intact chicken	poultry	chicken	TN	2019			USDA-FSIS	jejuni	3						475	50	ST-21 complex			40	8	13	1657098	82663	67482	171708	0	30.44
SRS4634441	FSIS11919572	SAMN11439388	SRS4634441	environmental/other		animal-cattle-steer	cattle		PA	2019			USDA-FSIS	jejuni	1						53709	45	ST-45 complex			34	4	7	1616987	153441	89561	334453	0	30.48
SRS4634552	FSIS11918878	SAMN11439376	SRS4634552	environmental/other		chicken carcass	poultry	chicken	PA	2019			USDA-FSIS	jejuni	1						401	45	ST-45 complex			32	4	8	1631934	185034	78942	233462	0	30.46
SRS4634788	FSIS11919581	SAMN11439396	SRS4634788	environmental/other		animal-cattle-dairy cow	cattle		PA	2019			USDA-FSIS	jejuni	1						53667	45	ST-45 complex			22	4	6	1617190	204471	172399	231247	0	30.49
SRS4635415	PNUSAC008576	SAMN11439822	SRS4635415	clinical	Human				TN	2019	2		CDC	jejuni	3						17018	48	ST-48 complex			53	8	14	1649098	90411	51082	129305	0	30.47
SRS4644094	FSIS11919754	SAMN11456390	SRS4644094	environmental/other		animal-cattle-dairy cow	cattle		PA	2019			USDA-FSIS	jejuni	3						186	929	ST-257 complex			42	6	12	1726527	97553	67888	178226	0	30.27
SRS4644108	FSIS11919762	SAMN11456398	SRS4644108	environmental/other		animal-cattle-dairy cow	cattle		PA	2019			USDA-FSIS	jejuni	2							933	ST-403 complex			67	6	14	1862442	98992	43451	296786	0	30.08
SRS4644143	FSIS11919772	SAMN11456408	SRS4644143	environmental/other		animal-cattle-dairy cow	cattle		PA	2019			USDA-FSIS	jejuni	1						139	508	ST-508 complex			35	4	9	1652902	172343	84072	278073	0	30.44
SRS4644148	FSIS11919777	SAMN11456413	SRS4644148	environmental/other		animal-cattle-dairy cow	cattle		PA	2019			USDA-FSIS	lari	n/a	lari	lari				111514			21 (lari)		21	4	7	1449321	143625	98313	316014	0	29.69
SRS4644214	FSIS11919826	SAMN11456437	SRS4644214	environmental/other		chicken carcass	poultry	chicken	PA	2019			USDA-FSIS	lari	n/a	lari	lari				3611			21 (lari)		32	7	11	1490462	86979	75981	171457	0	29.66
SRS4660837	FSIS11919835	SAMN11477046	SRS4660837	environmental/other		chicken carcass	poultry	chicken	PA	2019			USDA-FSIS	coli	1a						57824	1050	ST-828 complex			78	6	11	1843330	109217	69127	303037	0	30.99
SRS4660997	FSIS11919846	SAMN11477056	SRS4660997	environmental/other		raw intact chicken	poultry	chicken	PA	2019			USDA-FSIS	coli	1a						110144	1119	ST-828 complex			122	6	12	1825516	106965	44465	326700	0	31.17
SRS4660999	FSIS11919996	SAMN11477078	SRS4660999	environmental/other		animal-cattle-dairy cow	cattle		PA	2019			USDA-FSIS	jejuni	1						19498	45	ST-45 complex			34	5	7	1660937	178371	108134	233482	0	30.4
SRS4661012	FSIS11919844	SAMN11477054	SRS4661012	environmental/other		chicken carcass	poultry	chicken	PA	2019			USDA-FSIS	coli	1a						19776	828	ST-828 complex			67	6	11	1703905	104456	54373	255382	0	31.36
SRS4663153	FSIS21924090	SAMN11482092	SRS4663153	environmental/other		chicken carcass	poultry	chicken	TN	2019			USDA-FSIS	coli	1a						53467	899	ST-828 complex			45	8	16	1720117	71315	42609	264878	0	31.29
SRS4667047	PNUSAC009220	SAMN11490637	SRS4667047	clinical	Human				TN	2019	2		CDC	jejuni	3						109436	464	ST-464 complex			76	6	12	1710290	94403	57035	236291	0	30.26
SRS4667538	PNUSAC008999	SAMN11491081	SRS4667538	clinical	Human				TN	2019	3		CDC	coli	1a						114276	1119	ST-828 complex			97	6	11	1785016	128643	69036	195357	0	31.21
SRS4667993	FSIS11920038	SAMN11490972	SRS4667993	environmental/other		animal-chicken-young chicken	poultry	chicken	TN	2019			USDA-FSIS	jejuni	3						129713	353	ST-353 complex			53	8	17	1739443	77582	43437	189785	0	30.26
SRS4668070	FSIS11920277	SAMN11491031	SRS4668070	environmental/other		raw intact chicken	poultry	chicken	PA	2019			USDA-FSIS	coli	1a						114203	1119	ST-828 complex			106	5	9	1868975	141090	83638	384362	0	31.14
SRS4668839	FSIS11920198	SAMN11491701	SRS4668839	environmental/other		animal-cattle-dairy cow	cattle		PA	2019			USDA-FSIS	jejuni	3						19517	52	ST-52 complex			35	7	11	1597571	92516	79253	181564	0	30.49
SRS4668844	FSIS11920207	SAMN11491710	SRS4668844	environmental/other		animal-swine-market swine	swine		PA	2019			USDA-FSIS	coli	1a						114194	2488				32	5	9	1638084	139581	87651	267195	0	31.32
SRS4668864	FSIS11920204	SAMN11491707	SRS4668864	environmental/other		animal-chicken-young chicken	poultry	chicken	TN	2019			USDA-FSIS	jejuni	3						38846	460	ST-460 complex			55	5	10	1711927	101669	70667	298051	0	30.25
SRS4668877	FSIS11920244	SAMN11491759	SRS4668877	environmental/other		Animal-Turkey-Young Turkey	poultry	turkey	PA	2019			USDA-FSIS	coli	1a						114196	829	ST-828 complex			46	4	9	1800378	130243	79403	316213	0	31.14
SRS4668881	FSIS11920202	SAMN11491705	SRS4668881	environmental/other		animal-swine-sow	swine		TN	2019			USDA-FSIS	coli	1a						110876	854	ST-828 complex			42	7	12	1719961	93716	66821	182951	0	31.35
SRS4668893	FSIS11920201	SAMN11491704	SRS4668893	environmental/other		animal-swine-market swine	swine		PA	2019			USDA-FSIS	coli	1a						62444	1168				36	6	11	1736869	113981	70426	273943	0	31.2
SRS4668932	FSIS11920216	SAMN11491719	SRS4668932	environmental/other		animal-swine-market swine	swine		PA	2019			USDA-FSIS	coli	1a						52679	1175	ST-828 complex			51	6	11	1691256	107355	81243	171494	0	31.32
SRS4668946	FSIS11809987	SAMN11491738	SRS4668946	environmental/other		animal-swine-sow	swine		TN	2018			USDA-FSIS	coli	1a						114076	1059	ST-828 complex			49	8	13	1728921	98122	62516	185563	0	31.35
SRS4669034	FSIS11920033	SAMN11491655	SRS4669034	environmental/other		Animal-Turkey-Young Turkey	poultry	turkey	PA	2019			USDA-FSIS	coli	1a							10958				107	9	17	1760746	63052	39974	171767	0	31.14
SRS4669108	FSIS11920077	SAMN11491667	SRS4669108	environmental/other		raw intact chicken	poultry	chicken	TN	2019			USDA-FSIS	coli	1a						111704	10958				145	20	41	1860148	31267	16469	82841	0	31.23
SRS4672692	PNUSAC009167	SAMN11506936	SRS4672692	clinical	Human				TN	2019	3		CDC	jejuni	3						85	222	ST-206 complex			45	3	6	1758859	185881	128067	421624	0	30.32
SRS4672693	PNUSAC009165	SAMN11506937	SRS4672693	clinical	Human				TN	2019	3		CDC	jejuni	3						110645	222	ST-206 complex			31	3	6	1678173	161351	104323	597932	0	30.41
SRS4672695	PNUSAC009170	SAMN11506933	SRS4672695	clinical	Human				TN	2019	3		CDC	jejuni	3						85	222	ST-206 complex			29	4	7	1709092	154694	104323	417095	0	30.35
SRS4672696	PNUSAC009168	SAMN11506935	SRS4672696	clinical	Human				TN	2019	3		CDC	jejuni	3						110291	10471				125	4	6	1758627	179774	156867	300057	0	30.13
SRS4672701	PNUSAC009169	SAMN11506934	SRS4672701	clinical	Human				TN	2019	3		CDC	jejuni	1						139	508	ST-508 complex			53	4	7	1660163	164913	90415	366912	0	30.43
SRS4672702	PNUSAC009171	SAMN11506944	SRS4672702	clinical	Human				TN	2019	3		CDC	jejuni	3						129403	52	ST-52 complex			35	4	7	1647910	181649	104629	332648	0	30.41
SRS4672703	PNUSAC009172	SAMN11506943	SRS4672703	clinical	Human				TN	2019	3		CDC	jejuni	3						443					53	6	10	1758277	104414	82897	265512	0	30.32
SRS4672704	PNUSAC009175	SAMN11506940	SRS4672704	clinical	Human				TN	2019	3		CDC	jejuni	3						58025	354	ST-354 complex			38	4	7	1718587	175620	141473	350176	0	30.31
SRS4672705	PNUSAC009173	SAMN11506942	SRS4672705	clinical	Human				TN	2019	3		CDC	jejuni	1						17023	132	ST-508 complex			31	3	5	1654693	184606	125476	492967	0	30.44
SRS4672707	PNUSAC009174	SAMN11506941	SRS4672707	clinical	Human				TN	2019	3		CDC	jejuni	3						4041	61	ST-61 complex			15	3	6	1611750	185162	113718	379880	0	30.4
SRS4672708	PNUSAC007740	SAMN11506948	SRS4672708	clinical	Human				TN	2017	8		CDC	jejuni	3						16690	2862	ST-21 complex			36	2	5	1628952	295627	115842	569026	0	30.48
SRS4672709	PNUSAC009166	SAMN11506947	SRS4672709	clinical	Human				TN	2019	3		CDC	fetus	n/a	fetus	fetus	fetus	fetus	fetus_100%	31731			11 (fetus)		42	2	4	1729087	262583	159944	648511	0	33.23
SRS4695049	FSIS21924129	SAMN11520178	SRS4695049	environmental/other		chicken carcass	poultry	chicken	PA	2019			USDA-FSIS	coli	1a						102838	1119	ST-828 complex			109	6	11	1813979	136280	55464	189064	0	31.01
SRS4695071	FSIS31901891	SAMN11520172	SRS4695071	environmental/other		chicken carcass	poultry	chicken	PA	2019			USDA-FSIS	lari	n/a	lari	lari				3611			21 (lari)		23	3	6	1451014	145232	126148	409291	0	29.69
SRS4695076	FSIS21924130	SAMN11520179	SRS4695076	environmental/other		raw intact chicken	poultry	chicken	TN	2019			USDA-FSIS	jejuni	3						129665	2132	ST-353 complex			73	5	10	1799153	144209	66331	285350	0	30.23
SRS4705327	PNUSAC007729	SAMN11539424	SRS4705327	clinical	Human				TN	2017	5		CDC	jejuni	3						109753	353	ST-353 complex			89	12	27	1697907	44025	20514	155802	0	30.39
SRS4705329	PNUSAC009177	SAMN11539427	SRS4705329	clinical	Human				TN	2019	3		CDC	jejuni	3						111451	353	ST-353 complex			81	13	23	1658247	48835	25912	85624	0	30.4
SRS4708287	FSIS11919542	SAMN11546024	SRS4708287	environmental/other		animal-swine-sow	swine		PA	2019			USDA-FSIS	coli	1a						129176	1055	ST-828 complex			78	11	21	1695960	52660	30620	144837	0	31.28
SRS4708291	FSIS11917106	SAMN11546003	SRS4708291	environmental/other		raw intact chicken	poultry	chicken	PA	2018			USDA-FSIS	coli	1a						19776	828	ST-828 complex			57	6	12	1703294	120248	56624	170620	0	31.36
SRS4708297	FSIS11919545	SAMN11546025	SRS4708297	environmental/other		animal-cattle-steer	cattle		PA	2019			USDA-FSIS	jejuni	1						53611	45	ST-45 complex			30	4	8	1612838	190541	77712	234746	0	30.45
SRS4708301	FSIS11917971	SAMN11546019	SRS4708301	environmental/other		animal-cattle-dairy cow	cattle		PA	2019			USDA-FSIS	jejuni	3						553	42	ST-42 complex			31	5	10	1721818	134150	62509	225988	0	30.37
SRS4708461	FSIS11920493	SAMN11546089	SRS4708461	environmental/other		raw intact chicken	poultry	chicken	PA	2019			USDA-FSIS	jejuni	1						19446	137	ST-45 complex			25	4	8	1668475	184115	98270	244551	0	30.43
SRS4708466	FSIS11920503	SAMN11546099	SRS4708466	environmental/other		raw intact chicken	poultry	chicken	TN	2019			USDA-FSIS	jejuni	3						58225	939	ST-353 complex			112	6	11	1791732	108585	65010	189981	0	30.16
SRS4718072	FSIS11918625	SAMN11569670	SRS4718072	environmental/other		animal-cattle-steer	cattle		PA	2019			USDA-FSIS	jejuni	2							933	ST-403 complex			66	8	18	1790937	65177	37027	261252	0	30.16
SRS4718075	FSIS11920295	SAMN11569686	SRS4718075	environmental/other		comminuted chicken	poultry	chicken	PA	2019			USDA-FSIS	jejuni	3						475	50	ST-21 complex			79	7	13	1703832	97399	53255	188147	0	30.42
SRS4718077	FSIS11920431	SAMN11569697	SRS4718077	environmental/other		animal-swine-market swine	swine		PA	2019			USDA-FSIS	coli	1a						53507	828	ST-828 complex			42	7	13	1693972	100140	54390	171276	0	31.23
SRS4718106	FSIS11920437	SAMN11569703	SRS4718106	environmental/other		animal-cattle-beef cow	cattle		PA	2019			USDA-FSIS	jejuni	3						52805	806	ST-21 complex			44	7	14	1702666	81254	43467	220974	0	30.43
SRS4719826	FSIS11920728	SAMN11571947	SRS4719826	environmental/other		chicken carcass	poultry	chicken	PA	2019			USDA-FSIS	jejuni	3						63047	9215	ST-353 complex			39	5	9	1740233	136138	104836	286993	0	30.23
SRS4719828	FSIS11920747	SAMN11571966	SRS4719828	environmental/other		chicken carcass	poultry	chicken	PA	2019			USDA-FSIS	coli	1a						25677	1017	ST-828 complex			67	4	8	2014094	163570	97013	353293	0	31.02
SRS4719859	FSIS11920641	SAMN11571865	SRS4719859	environmental/other		animal-cattle-dairy cow	cattle		PA	2019			USDA-FSIS	coli	1a						129159	902	ST-828 complex			50	9	17	1700601	77447	39937	139285	0	31.32
SRS4719867	FSIS11920668	SAMN11571889	SRS4719867	environmental/other		animal-chicken-young chicken	poultry	chicken	TN	2019			USDA-FSIS	coli	1a						57784	7818	ST-828 complex			27	4	7	1666964	159631	102098	339475	0.06	31.36
SRS4719870	FSIS11920686	SAMN11571906	SRS4719870	environmental/other		animal-cattle-steer	cattle		PA	2019			USDA-FSIS	jejuni	3						129876	806	ST-21 complex			43	6	13	1691656	102464	44390	207549	0.06	30.49
SRS4719885	FSIS11920685	SAMN11571905	SRS4719885	environmental/other		animal-cattle-steer	cattle		PA	2019			USDA-FSIS	jejuni	3						129873	806	ST-21 complex			32	4	9	1742948	120907	89763	338374	0	30.39
SRS4719890	FSIS11920701	SAMN11571921	SRS4719890	environmental/other		animal-swine-market swine	swine		PA	2019			USDA-FSIS	coli	1a						62436	1168				26	4	7	1722106	164383	107984	278479	0	31.18
SRS4719902	FSIS11920704	SAMN11571924	SRS4719902	environmental/other		animal-cattle-dairy cow	cattle		PA	2019			USDA-FSIS	jejuni	2						4025	933	ST-403 complex			89	9	18	1919419	78663	43453	144631	0	30.02
SRS4719922	FSIS11920719	SAMN11571938	SRS4719922	environmental/other		chicken carcass	poultry	chicken	PA	2019			USDA-FSIS	coli	1a						57824	1050	ST-828 complex			75	5	9	1842799	132296	90987	277036	0	30.99
SRS4731643	PNUSAC009364	SAMN11586783	SRS4731643	clinical	Human				TN	2019	4		CDC	jejuni	3						475	50	ST-21 complex			49	6	11	1679401	94752	60719	381028	0	30.42
SRS4731644	PNUSAC009363	SAMN11586786	SRS4731644	clinical	Human				TN	2019	4		CDC	jejuni	3						122	464	ST-464 complex			67	5	10	1705508	126447	73177	287427	0	30.23
SRS4731645	PNUSAC009367	SAMN11586776	SRS4731645	clinical	Human				TN	2019	4		CDC	jejuni	3						53701	9354				36	4	7	1655379	182373	109817	352003	0	30.5
SRS4731646	PNUSAC009366	SAMN11586778	SRS4731646	clinical	Human				TN	2019	4		CDC	jejuni	1						99533	2866				81	6	10	1788750	134633	65838	188490	0	30.2
SRS4740688	FSIS21924185	SAMN11609378	SRS4740688	environmental/other		chicken carcass	poultry	chicken	PA	2019			USDA-FSIS	jejuni	3						48326	607	ST-607 complex			58	7	12	1794870	103776	56119	218758	0	30.15
SRS4759802	FSIS21924229	SAMN11652361	SRS4759802	environmental/other		raw intact chicken	poultry	chicken	TN	2019			USDA-FSIS	coli	1a						25749	7818	ST-828 complex			42	7	14	1660946	69289	40448	265767	0	31.36
SRS4759815	FSIS21924230	SAMN11652362	SRS4759815	environmental/other		raw intact chicken	poultry	chicken	TN	2019			USDA-FSIS	jejuni	3						475	50	ST-21 complex			54	8	15	1660318	78394	39667	176106	0	30.44
SRS4759829	FSIS21924228	SAMN11652360	SRS4759829	environmental/other		raw intact chicken	poultry	chicken	TN	2019			USDA-FSIS	coli	1a						25749	7818	ST-828 complex			27	4	8	1660231	163997	83209	265767	0	31.36
SRS4767965	FSIS11920958	SAMN11655324	SRS4767965	environmental/other		chicken carcass	poultry	chicken	TN	2019			USDA-FSIS	coli	1a						33080	3262	ST-828 complex			51	5	11	1781445	78804	57477	266112	0	31.22
SRS4767977	FSIS11920952	SAMN11655318	SRS4767977	environmental/other		raw intact chicken	poultry	chicken	PA	2019			USDA-FSIS	coli	1a						52689	1181	ST-828 complex			60	7	15	1644629	66364	41503	210417	0	31.4
SRS4768005	FSIS11920923	SAMN11655353	SRS4768005	environmental/other		animal-cattle-steer	cattle		PA	2019			USDA-FSIS	jejuni	3						4075	459	ST-42 complex			27	5	8	1651208	139504	113493	224751	0	30.47
SRS4768006	FSIS11920922	SAMN11655352	SRS4768006	environmental/other		animal-cattle-beef cow	cattle		PA	2019			USDA-FSIS	coli	1a						102840	7818	ST-828 complex			20	3	6	1710111	166693	130801	455730	0	31.33
SRS4768026	FSIS11920920	SAMN11655350	SRS4768026	environmental/other		animal-cattle-dairy cow	cattle		PA	2019			USDA-FSIS	jejuni	3						16690	982	ST-21 complex			36	5	8	1669923	144261	100178	295245	0	30.5
SRS4779607	FSIS21924280	SAMN11669436	SRS4779607	environmental/other		raw intact chicken	poultry	chicken	PA	2019			USDA-FSIS	jejuni	3							353	ST-353 complex			102	6	11	1842023	118561	69638	284579	0	30.2
SRS4779715	FSIS21924274	SAMN11669430	SRS4779715	environmental/other		raw intact chicken	poultry	chicken	PA	2019			USDA-FSIS	jejuni	3						109895					89	8	14	1738283	93386	48741	143583	0	30.28
SRS4788870	FSIS31901945	SAMN11775956	SRS4788870	environmental/other		chicken carcass	poultry	chicken	TN	2019			USDA-FSIS	coli	1a						52689	1181	ST-828 complex			32	3	6	1650050	216018	129119	352002	0	31.43
SRS4788935	FSIS31901943	SAMN11775954	SRS4788935	environmental/other		raw intact chicken	poultry	chicken	TN	2019			USDA-FSIS	jejuni	3						475	50	ST-21 complex			25	5	8	1661494	152021	103502	226848	0	30.42
SRS4793202	PNUSAC009488	SAMN11787912	SRS4793202	clinical	Human				TN	2019	4		CDC	jejuni	3						16773	10378				149	6	11	1808659	111863	69345	222028	0	30.16
SRS4793261	PNUSAC009499	SAMN11787965	SRS4793261	clinical	Human				TN	2019	4		CDC	jejuni	3						17018	48	ST-48 complex			30	4	7	1680982	197783	105213	264244	0	30.46
SRS4793264	PNUSAC009495	SAMN11787970	SRS4793264	clinical	Human				TN	2019	4		CDC	jejuni	3						19502	353	ST-353 complex			37	6	10	1770114	117842	104589	181784	0	30.27
SRS4793357	PNUSAC009502	SAMN11787958	SRS4793357	clinical	Human				TN	2019	4		CDC	jejuni	1						429	137	ST-45 complex			28	4	7	1640553	184387	93717	343792	0	30.4
SRS4793358	PNUSAC009497	SAMN11787973	SRS4793358	clinical	Human				TN	2019	4		CDC	jejuni	3						4041	61	ST-61 complex			17	3	5	1612265	260378	113986	378250	0	30.4
SRS4793359	PNUSAC009505	SAMN11787945	SRS4793359	clinical	Human				TN	2019	4		CDC	jejuni	3						53586	257	ST-257 complex			30	4	7	1616000	178369	103361	345407	0	30.5
SRS4793364	PNUSAC009492	SAMN11787967	SRS4793364	clinical	Human				TN	2019	4		CDC	jejuni	3						17018	48	ST-48 complex			31	3	6	1732066	197883	117088	395385	0	30.39
SRS4793365	PNUSAC009504	SAMN11787942	SRS4793365	clinical	Human				TN	2019	4		CDC	jejuni	3						17018	48	ST-48 complex			24	3	6	1646728	197883	117432	381223	0	30.45
SRS4793367	PNUSAC009506	SAMN11787962	SRS4793367	clinical	Human				TN	2019	4		CDC	jejuni	3						53603	459	ST-42 complex			120	6	10	1770278	153488	65002	185809	0	30.4
SRS4793369	PNUSAC009496	SAMN11787925	SRS4793369	clinical	Human				TN	2019	4		CDC	jejuni	3						17018	48	ST-48 complex			37	3	6	1647688	198119	116915	380948	0	30.46
SRS4793370	PNUSAC009503	SAMN11787955	SRS4793370	clinical	Human				TN	2019	5		CDC	jejuni	3						53701	9354				38	4	7	1655158	182373	93569	327996	0	30.49
SRS4793660	PNUSAC009489	SAMN11787929	SRS4793660	clinical	Human				TN	2019	4		CDC	jejuni	3						53781	48	ST-48 complex			34	3	6	1646079	197935	116691	356348	0	30.46
SRS4793661	PNUSAC009498	SAMN11787916	SRS4793661	clinical	Human				TN	2019	4		CDC	jejuni	3						19506	806	ST-21 complex			27	2	5	1699170	332461	115981	572424	0	30.47
SRS4794035	FSIS11921097	SAMN11785639	SRS4794035	environmental/other		animal-cattle-dairy cow	cattle		PA	2019			USDA-FSIS	jejuni	3						348	8	ST-21 complex			36	4	7	1652320	175332	118389	295417	0	30.36
SRS4794044	FSIS11921112	SAMN11785654	SRS4794044	environmental/other		animal-cattle-steer	cattle		PA	2019			USDA-FSIS	jejuni	3						16690	7679	ST-21 complex			47	6	9	1789288	128728	112646	204914	0	30.34
SRS4796963	PNUSAC009490	SAMN11793524	SRS4796963	clinical	Human				TN	2019	4		CDC	coli	1a						25749	7818	ST-828 complex			18	3	6	1662156	221799	130734	390220	0	31.35
SRS4802967	FSIS21924303	SAMN11811314	SRS4802967	environmental/other		chicken carcass	poultry	chicken	TN	2019			USDA-FSIS	coli	1a						19424	966	ST-828 complex			64	8	14	1801313	91619	60620	165110	0	31.23
SRS4802973	FSIS21924300	SAMN11811311	SRS4802973	environmental/other		raw intact chicken	poultry	chicken	PA	2019			USDA-FSIS	coli	1a						62448	1063	ST-828 complex			132	9	19	1740365	62542	28925	207297	0	31.22
SRS4821994	FSIS11921131	SAMN11860591	SRS4821994	environmental/other		raw intact chicken	poultry	chicken	PA	2019			USDA-FSIS	coli	1a						109520	829	ST-828 complex			40	5	10	1734323	130221	79849	264936	0	31.28
SRS4822057	FSIS31902054	SAMN11860640	SRS4822057	environmental/other		chicken carcass	poultry	chicken	PA	2019			USDA-FSIS	jejuni	3						129672	3515	ST-353 complex			79	9	18	1757902	64577	38411	115675	0	30.28
SRS4822071	FSIS31902055	SAMN11860641	SRS4822071	environmental/other		chicken carcass	poultry	chicken	TN	2019			USDA-FSIS	coli	1a						128935	1119	ST-828 complex			109	4	8	1852215	146832	84052	378834	0	31.11
SRS4831369	FSIS11921279	SAMN11877113	SRS4831369	environmental/other		animal-cattle-heifer	cattle		PA	2019			USDA-FSIS	coli	1a						129100	1063	ST-828 complex			121	6	11	1781250	130100	66024	190244	0	31.05
SRS4831370	FSIS11921264	SAMN11877098	SRS4831370	environmental/other		animal-cattle-steer	cattle		PA	2019			USDA-FSIS	jejuni	3						348	8	ST-21 complex			38	5	8	1654534	165076	118485	228131	0	30.49
SRS4831388	FSIS11921263	SAMN11877097	SRS4831388	environmental/other		animal-cattle-beef cow	cattle		PA	2019			USDA-FSIS	jejuni	3						53626	806	ST-21 complex			29	5	10	1883389	116008	89658	295106	0	30.13
SRS4831394	FSIS11921300	SAMN11877079	SRS4831394	environmental/other		raw intact chicken	poultry	chicken	TN	2019			USDA-FSIS	coli	1a						53467	899	ST-828 complex			27	6	10	1723785	122040	83101	252079	0	31.27
SRS4834334	PNUSAC009568	SAMN11881667	SRS4834334	clinical	Human				TN	2016	11		CDC	jejuni	3						111489	22	ST-22 complex			75	8	15	1668876	74641	45230	206088	0	30.5
SRS4834335	PNUSAC009563	SAMN11881665	SRS4834335	clinical	Human				TN	2016	10		CDC	jejuni	2						216	6674	ST-403 complex			81	5	11	1742406	106450	44087	309610	0	30.27
SRS4834336	PNUSAC009564	SAMN11881680	SRS4834336	clinical	Human				TN	2016	10		CDC	jejuni	3						19517	52	ST-52 complex			30	3	5	1622797	187247	151546	489232	0	30.6
SRS4834337	PNUSAC009574	SAMN11881678	SRS4834337	clinical	Human				TN	2016	12		CDC	jejuni	3						117	52	ST-52 complex			20	3	5	1599572	262195	131522	357650	0	30.49
SRS4834347	PNUSAC009577	SAMN11881673	SRS4834347	clinical	Human				TN	2017	12		CDC	jejuni	1						129212	3889	ST-179 complex			63	6	11	1737731	113115	83957	190339	0	30.38
SRS4834349	PNUSAC009556	SAMN11881669	SRS4834349	clinical	Human				TN	2016	9		CDC	jejuni	3						475					166	10	19	1734772	65361	35294	123046	0	30.47
SRS4834356	PNUSAC009570	SAMN11881664	SRS4834356	clinical	Human				TN	2016	11		CDC	jejuni	3						19450	22	ST-22 complex			42	4	8	1821162	151395	85038	410484	0	30.23
SRS4834359	PNUSAC009572	SAMN11881674	SRS4834359	clinical	Human				TN	2016	12		CDC	jejuni	3						475	50	ST-21 complex			36	4	7	1682525	175517	105512	361888	0	30.4
SRS4834360	PNUSAC009576	SAMN11881675	SRS4834360	clinical	Human				TN	2017	12		CDC	jejuni	3						17018	48	ST-48 complex			89	8	14	1692360	84944	55530	156325	0	30.49
SRS4834362	PNUSAC009573	SAMN11881676	SRS4834362	clinical	Human				TN	2016	12		CDC	jejuni	3						118638	50	ST-21 complex			62	6	11	1706058	104657	73909	213880	0	30.42
SRS4836643	FSIS31902015	SAMN11881594	SRS4836643	environmental/other		chicken carcass	poultry	chicken	PA	2019			USDA-FSIS	coli	1a						109376	8176	ST-828 complex			77	4	8	1874048	142664	106527	409683	0	30.99
SRS4840974	FSIS21924399	SAMN11885886	SRS4840974	environmental/other		raw intact chicken	poultry	chicken	TN	2019			USDA-FSIS	jejuni	3							460	ST-460 complex			87	14	29	1730654	33616	22542	139927	0	30.31
SRS4840975	FSIS21924410	SAMN11885896	SRS4840975	environmental/other		chicken carcass	poultry	chicken	PA	2019			USDA-FSIS	jejuni	3						114528	222	ST-206 complex			101	13	26	1680679	39385	26326	115063	0	30.46
SRS4841005	FSIS21924411	SAMN11885897	SRS4841005	environmental/other		raw intact chicken	poultry	chicken	PA	2019			USDA-FSIS	coli	1a							10788	ST-828 complex			100	11	23	1695883	46472	26755	180817	0	31.4
SRS4844594	FSIS21924388	SAMN11891358	SRS4844594	environmental/other		chicken carcass	poultry	chicken	TN	2019			USDA-FSIS	jejuni	3							354	ST-354 complex			101	20	40	1657163	28926	15652	72898	0	30.49
SRS4844610	19TN04CB20K-C	SAMN11891411	SRS4844610	environmental/other	Food	Chicken wings	poultry	chicken	TN	2019	4	26	TN	coli	1a							1119	ST-828 complex			83	6	13	1884237	85942	59075	336148	0	31.09
SRS4851030	PNUSAC009588	SAMN11897908	SRS4851030	clinical	Human				TN	2019	5		CDC	jejuni	3						25733	21	ST-21 complex			59	8	14	1659147	95842	47379	135788	0	30.46
SRS4851052	PNUSAC009586	SAMN11897902	SRS4851052	clinical	Human				TN	2019	5		CDC	jejuni	3						129200	10370	ST-353 complex			55	5	8	1780794	168012	103936	291365	0	30.23
SRS4851053	PNUSAC009587	SAMN11897904	SRS4851053	clinical	Human				TN	2019	4		CDC	jejuni	1						110221	2524	ST-179 complex			31	4	8	1738021	160541	90253	350257	0	30.32
SRS4851054	PNUSAC009589	SAMN11897906	SRS4851054	clinical	Human				TN	2019	5		CDC	jejuni	3						129201	353	ST-353 complex			91	6	11	1788456	114310	88337	188145	0	30.17
SRS4851112	PNUSAC009491	SAMN11897903	SRS4851112	clinical	Human				TN	2019	4		CDC	jejuni	3						17018	48	ST-48 complex			28	4	7	1647145	190781	116690	297245	0	30.45
SRS4854914	PNUSAC009546	SAMN11915124	SRS4854914	clinical	Human				TN	2016	7		CDC	coli	1a						111289	825	ST-828 complex			69	9	19	1691633	55991	32483	170373	0	31.34
SRS4854998	PNUSAC009562	SAMN11915085	SRS4854998	clinical	Human				TN	2016	10		CDC	coli	1a						19768	3262	ST-828 complex			68	6	11	1739765	116584	73603	181120	0	31.28
SRS4855058	PNUSAC009548	SAMN11915249	SRS4855058	clinical	Human				TN	2016	8		CDC	jejuni	3						19463	353	ST-353 complex			61	6	12	1679789	84736	49827	310986	0	30.33
SRS4855059	PNUSAC009547	SAMN11915243	SRS4855059	clinical	Human				TN	2016	8		CDC	jejuni	3						16690	982	ST-21 complex			73	11	25	1697364	44519	23222	184540	0	30.49
SRS4855060	PNUSAC005819	SAMN11915259	SRS4855060	clinical	Human				TN	2018	7		CDC	jejuni	3						129197	1212	ST-607 complex			81	7	15	1790788	75351	31220	183800	0	30.16
SRS4855061	PNUSAC009549	SAMN11915253	SRS4855061	clinical	Human				TN	2016	8		CDC	jejuni	1							2524	ST-179 complex			109	16	36	1765623	29847	16575	161043	0	30.28
SRS4855062	PNUSAC009578	SAMN11915234	SRS4855062	clinical	Human				TN	2017	12		CDC	jejuni	3							6091				94	16	32	1706582	33028	19499	103035	0	30.42
SRS4855063	PNUSAC009567	SAMN11915238	SRS4855063	clinical	Human				TN	2016	10		CDC	jejuni	3							353	ST-353 complex			83	11	24	1728194	44262	25884	168743	0	30.48
SRS4855064	PNUSAC009550	SAMN11915245	SRS4855064	clinical	Human				TN	2016	8		CDC	jejuni	3						85	222	ST-206 complex			59	8	15	1709878	86089	41195	154549	0	30.37
SRS4855065	PNUSAC009557	SAMN11915111	SRS4855065	clinical	Human				TN	2016	9		CDC	coli	1a						53467	899	ST-828 complex			24	4	8	1764573	137325	99968	369829	0	31.26
SRS4855066	PNUSAC009555	SAMN11915251	SRS4855066	clinical	Human				TN	2016	9		CDC	jejuni	3						114403	653	ST-354 complex			36	5	11	1688375	100952	50048	298200	0	30.43
SRS4855067	PNUSAC009558	SAMN11915240	SRS4855067	clinical	Human				TN	2016	9		CDC	jejuni	3						58025	354	ST-354 complex			74	6	12	1685981	113638	52131	179716	0	30.36
SRS4855069	PNUSAC007751	SAMN11915232	SRS4855069	clinical	Human				TN	2017	9			jejuni	3						20468					66	12	25	1600087	41922	23597	150141	0	30.47
SRS4855070	PNUSAC009554	SAMN11915256	SRS4855070	clinical	Human				TN	2016	8		CDC	jejuni	3						25737	1244	ST-61 complex			46	8	15	1656846	80681	44053	175636	0	30.39
SRS4855071	PNUSAC009560	SAMN11915236	SRS4855071	clinical	Human				TN	2016	9		CDC	jejuni	3						4041	61	ST-61 complex			102	21	41	1589953	22604	14993	84123	6.29	30.53
SRS4855072	PNUSAC009551	SAMN11915247	SRS4855072	clinical	Human				TN	2016	8		CDC	jejuni	3						129199	1838	ST-353 complex			85	12	25	1713330	48483	24825	134893	0	30.38
SRS4857023	FSIS21924459	SAMN11915519	SRS4857023	environmental/other		raw intact chicken	poultry	chicken	TN	2019			USDA-FSIS	coli	1a						25749	7818	ST-828 complex			29	4	8	1656967	130805	61901	339574	0	31.38
SRS4867744	PNUSAC009644	SAMN11940615	SRS4867744	clinical	Human				TN	2019	5		CDC	jejuni	3						475	50	ST-21 complex			41	4	8	1679901	154722	100823	371555	0	30.39
SRS4867745	PNUSAC009645	SAMN11940618	SRS4867745	clinical	Human				TN	2019	5		CDC	jejuni	3						16690	2862	ST-21 complex			35	4	7	1739783	184877	101125	326357	0	30.28
SRS4867746	PNUSAC009648	SAMN11940674	SRS4867746	clinical	Human				TN	2019	5		CDC	jejuni	3						4041	61	ST-61 complex			17	2	4	1611535	454448	113987	462134	0	30.4
SRS4867756	PNUSAC009642	SAMN11940672	SRS4867756	clinical	Human				TN	2019	5		CDC	jejuni	3						102873	222	ST-206 complex			59	5	10	1762024	104013	73761	382105	0	30.33
SRS4870057	PNUSAC009649	SAMN11942995	SRS4870057	clinical	Human				TN	2019	5		CDC	coli	1a						25749	7818	ST-828 complex			20	3	6	1700941	221808	123181	390002	0	31.33
SRS4870058	PNUSAC009647	SAMN11942994	SRS4870058	clinical	Human				TN	2019	5		CDC	coli	1a						25749	7818	ST-828 complex			23	3	6	1738339	216454	131025	390196	0	31.25
SRS4870059	PNUSAC009643	SAMN11942996	SRS4870059	clinical	Human				TN	2019	5		CDC	coli	1a						128825	1585	ST-828 complex			24	4	7	1675486	170042	107523	319609	0	31.37
SRS4870091	FSIS31902080	SAMN11942491	SRS4870091	environmental/other		raw intact chicken	poultry	chicken	PA	2019			USDA-FSIS	coli	1a						111736	1119	ST-828 complex			130	8	16	1848094	74912	42799	176877	0	31.14
SRS4876224	PNUSAC009650	SAMN11954903	SRS4876224	clinical	Human				TN	2019	5		CDC	fetus	n/a	fetus	fetus	fetus	fetus	fetus_100%	25684			3 (fetus)		50	3	5	1749710	263124	160029	363281	0	33.23
SRS4877686	FSIS11921534	SAMN11958850	SRS4877686	environmental/other		animal-cattle-dairy cow	cattle		PA	2019			USDA-FSIS	jejuni	3						348	8	ST-21 complex			36	4	8	1616998	141603	101617	301286	0	30.49
SRS4877687	FSIS11921535	SAMN11958851	SRS4877687	environmental/other		animal-cattle-dairy cow	cattle		PA	2019			USDA-FSIS	jejuni	3						19466	922				39	5	8	1688111	114070	102918	285827	0	30.35
SRS4882541	PNUSAC007735	SAMN11936760	SRS4882541	clinical	Human				TN	2017	8		CDC	jejuni	3							6091				60	11	24	1675594	44930	27039	158409	0	30.44
SRS4911270	FSIS11921507	SAMN11982242	SRS4911270	environmental/other		animal-cattle-steer	cattle		TN	2019			USDA-FSIS	jejuni	3						4041	61	ST-61 complex			48	7	14	1660671	89791	37762	190327	0	30.38
SRS4912185	FSIS11921513	SAMN11982248	SRS4912185	environmental/other		animal-swine-market swine	swine		PA	2019			USDA-FSIS	coli	1a						109525	1127	ST-828 complex			68	8	15	1784336	92921	49043	131686	0	31.25
SRS4912369	FSIS11921518	SAMN11982252	SRS4912369	environmental/other		animal-cattle-dairy cow	cattle		PA	2019			USDA-FSIS	jejuni	3						19466	922				46	6	10	1640359	109791	90100	184916	0	30.4
SRS4912558	FSIS11921508	SAMN11982243	SRS4912558	environmental/other		animal-cattle-dairy cow	cattle		PA	2019			USDA-FSIS	jejuni	1						17021	45	ST-45 complex			35	5	8	1643747	163575	96708	227908	0	30.42
SRS4912791	FSIS11921517	SAMN11982251	SRS4912791	environmental/other		animal-cattle-dairy cow	cattle		PA	2019			USDA-FSIS	jejuni	3						4128	22	ST-22 complex			57	8	15	1744515	74472	44940	262264	0	30.34
SRS4931604	FSIS21924549	SAMN12000166	SRS4931604	environmental/other		chicken carcass	poultry	chicken	TN	2019			USDA-FSIS	jejuni	3						58025	354	ST-354 complex			63	7	14	1738857	88691	49969	188011	0	30.35
SRS4942319	FSIS31902127	SAMN12008240	SRS4942319	environmental/other		chicken carcass	poultry	chicken	PA	2019			USDA-FSIS	jejuni	1						114465	45	ST-45 complex			24	3	6	1608265	205116	159492	346686	0	30.44
SRS4942347	FSIS31902122	SAMN12008235	SRS4942347	environmental/other		raw intact chicken	poultry	chicken	PA	2019			USDA-FSIS	jejuni	3						17018	48	ST-48 complex			30	3	6	1641320	197759	117054	357483	0	30.45
SRS4953193	CVM N18C562	SAMN12035701	SRS4953193	environmental/other		Chicken Wings	poultry	chicken	PA	2018			FDA	coli	1a						99517	829	ST-828 complex			43	6	11	1736947	119391	57417	173181	0	31.28
SRS4953194	CVM N18C559	SAMN12035700	SRS4953194	environmental/other		Chicken Legs	poultry	chicken	PA	2018			FDA	jejuni	3						110583	939	ST-353 complex			170	7	13	1837252	90239	56423	287595	0	30.19
SRS4953195	CVM N18C563	SAMN12035702	SRS4953195	environmental/other		Chicken Thighs	poultry	chicken	PA	2018			FDA	coli	1a						52689	1181	ST-828 complex			52	6	11	1647019	107856	73101	228611	0	31.39
SRS4953196	CVM N18C564	SAMN12035703	SRS4953196	environmental/other		Chicken Legs	poultry	chicken	PA	2018			FDA	jejuni	3						85	222	ST-206 complex			20	3	5	1705311	185923	128687	600093	0	30.36
SRS4953197	CVM N18C566	SAMN12035705	SRS4953197	environmental/other		Chicken Breasts	poultry	chicken	PA	2018			FDA	coli	1a						114109	1119	ST-828 complex			85	4	9	1864139	129051	75719	421324	0	31.03
SRS4953198	CVM N18C565	SAMN12035704	SRS4953198	environmental/other		Chicken Thighs	poultry	chicken	PA	2018			FDA	jejuni	3						130385	222	ST-206 complex			38	6	10	1683842	124108	103000	175682	0	30.4
SRS4953215	CVM N18C405	SAMN12035612	SRS4953215	environmental/other		Chicken Breasts	poultry	chicken	PA	2018			FDA	jejuni	3						110635	10366	ST-607 complex			107	7	15	1877930	83321	40374	303718	0	30.06
SRS4953216	CVM N18C407	SAMN12035613	SRS4953216	environmental/other		Chicken Legs	poultry	chicken	PA	2018			FDA	jejuni	3						25722	3735	ST-353 complex			43	4	8	1697227	126445	78908	314241	0	30.31
SRS4953217	CVM N18C436	SAMN12035614	SRS4953217	environmental/other		Chicken Thighs	poultry	chicken	PA	2018			FDA	jejuni	3						4128	22	ST-22 complex			36	4	8	1694048	151404	85208	350667	0	30.37
SRS4953299	CVM N18C290	SAMN12035605	SRS4953299	environmental/other		Chicken Breasts	poultry	chicken	PA	2018			FDA	coli	1a						112033	1082	ST-828 complex			40	3	6	1653487	210350	130416	386148	0	31.37
SRS4953305	CVM N18C555	SAMN12035698	SRS4953305	environmental/other		Chicken Thighs	poultry	chicken	PA	2018			FDA	jejuni	3						58226	2132	ST-353 complex			37	4	7	1768679	182294	98832	358850	5.65	30.27
SRS4953311	CVM N18C553	SAMN12035696	SRS4953311	environmental/other		Chicken Thighs	poultry	chicken	PA	2018			FDA	jejuni	1						102904	137	ST-45 complex			22	4	6	1671475	184335	145526	380567	0	30.43
SRS4953312	CVM N18C554	SAMN12035697	SRS4953312	environmental/other		Chicken Breasts	poultry	chicken	PA	2018			FDA	coli	1a						19768	3262	ST-828 complex			49	4	7	1722948	170689	130986	283425	0	31.29
SRS4953313	CVM N18C551	SAMN12035694	SRS4953313	environmental/other		Chicken Thighs	poultry	chicken	PA	2018			FDA	jejuni	1						70031	45	ST-45 complex			44	4	6	1665073	184119	158679	340258	0	30.36
SRS4953314	CVM N18C552	SAMN12035695	SRS4953314	environmental/other		Chicken Legs	poultry	chicken	PA	2018			FDA	jejuni	3						58006	924	ST-607 complex			73	6	10	1801158	116333	84525	241644	0	30.12
SRS4960364	FSIS11921473	SAMN12040837	SRS4960364	environmental/other		animal-swine-market swine	swine		PA	2019			USDA-FSIS	jejuni	3						122	464	ST-464 complex			44	5	8	1733274	136836	119309	287363	0	30.24
SRS4960392	FSIS11921316	SAMN12040907	SRS4960392	environmental/other		chicken carcass	poultry	chicken	TN	2019			USDA-FSIS	coli	1a						128915	2009	ST-828 complex			17	3	4	1694166	310881	263699	403476	0	31.3
SRS4960401	FSIS11921472	SAMN12040925	SRS4960401	environmental/other		animal-cattle-heifer	cattle		PA	2019			USDA-FSIS	jejuni	3						16690	982	ST-21 complex			29	5	8	1777134	175331	112594	295437	0	30.34
SRS4960441	FSIS11921790	SAMN12040693	SRS4960441	environmental/other		raw intact chicken	poultry	chicken	PA	2019			USDA-FSIS	coli	1a						19776	828	ST-828 complex			49	4	7	1686598	148426	107464	344939	0	31.36
SRS4960455	FSIS11921789	SAMN12040692	SRS4960455	environmental/other		raw intact chicken	poultry	chicken	PA	2019			USDA-FSIS	coli	1a						114244	1067	ST-828 complex			87	4	10	1861533	132698	52569	347020	0	31.02
SRS4960469	FSIS11921812	SAMN12041192	SRS4960469	environmental/other		chicken carcass	poultry	chicken	TN	2019			USDA-FSIS	coli	1a						111788	8064	ST-828 complex			103	7	13	1889125	106083	41521	276106	0	30.96
SRS4966487	FSIS11921730	SAMN12049098	SRS4966487	environmental/other		animal-cattle-dairy cow	cattle		PA	2019			USDA-FSIS	jejuni	3						52791	806	ST-21 complex			33	6	12	1917443	109367	75231	295076	0	30.15
SRS4966488	FSIS11921738	SAMN12049106	SRS4966488	environmental/other		animal-swine-market swine	swine		PA	2019			USDA-FSIS	coli	1a						129096	1142	ST-828 complex			34	4	9	1792119	161904	70214	277999	0	31.17
SRS4967707	FSIS11921736	SAMN12049104	SRS4967707	environmental/other		animal-cattle-steer	cattle		PA	2019			USDA-FSIS	jejuni	3						114532	929	ST-257 complex			33	6	12	1738340	108195	57484	186034	0	30.25
SRS4969495	FSIS11921713	SAMN12052607	SRS4969495	environmental/other		animal-cattle-dairy cow	cattle		PA	2019			USDA-FSIS	jejuni	3						48306	459	ST-42 complex			37	6	11	1689691	97036	58488	262008	0	30.52
SRS4969505	FSIS11921568	SAMN12052605	SRS4969505	environmental/other		raw intact chicken	poultry	chicken	PA	2019			USDA-FSIS	jejuni	3						475	50	ST-21 complex			42	6	10	1714198	105951	92663	201673	0	30.34
SRS4969637	19TN05CB02N-C	SAMN12053543	SRS4969637	environmental/other	Food	chicken breast	poultry	chicken	TN	2019	5	16	TN	coli	1b							11185	ST-1150 complex			37	5	8	1756406	147127	107028	275471	0	31.14
SRS4970192	FSIS11921716	SAMN12052610	SRS4970192	environmental/other		animal-cattle-steer	cattle		PA	2019			USDA-FSIS	jejuni	3						129813	61	ST-61 complex			20	4	7	1692735	176081	110879	246692	0	30.38
SRS4977484	FSIS21924602	SAMN12070489	SRS4977484	environmental/other		raw intact chicken	poultry	chicken	TN	2019			USDA-FSIS	jejuni	3							50	ST-21 complex			39	6	11	1657352	106551	67402	194414	0	30.44
SRS4990341	PNUSAC009875	SAMN12087893	SRS4990341	clinical	Human				TN	2019	5		CDC	coli	1a							825	ST-828 complex			34	3	6	1715892	244931	109028	378224	0	31.34
SRS4990352	PNUSAC009880	SAMN12087901	SRS4990352	clinical	Human				TN	2019	5		CDC	jejuni	3							353	ST-353 complex			50	5	8	1704972	154196	104380	289746	0	30.24
SRS4990353	PNUSAC009878	SAMN12087902	SRS4990353	clinical	Human				TN	2019	5		CDC	jejuni	3							51	ST-443 complex			37	4	7	1634550	176338	142249	231032	0	30.34
SRS4990354	PNUSAC009881	SAMN12087895	SRS4990354	clinical	Human				TN	2019	5		CDC	jejuni	3							475	ST-48 complex			35	6	10	1645381	106670	89595	227212	0	30.45
SRS4990376	PNUSAC009876	SAMN12087894	SRS4990376	clinical	Human				TN	2019	5		CDC	coli	1a							7818	ST-828 complex			20	4	6	1673015	179585	130803	339475	0	31.35
SRS4990379	PNUSAC009879	SAMN12087897	SRS4990379	clinical	Human				TN	2019	5		CDC	jejuni	2							403	ST-403 complex			55	5	8	1744146	152473	90740	309582	0	30.2
SRS4990381	PNUSAC009884	SAMN12087899	SRS4990381	clinical	Human				TN	2019	6		CDC	jejuni	3							48	ST-48 complex			63	7	12	1734723	104111	75136	195802	0	30.29
SRS4990382	PNUSAC009883	SAMN12087900	SRS4990382	clinical	Human				TN	2019	5		CDC	jejuni	3							50	ST-21 complex			60	6	10	1694874	105488	96623	188271	0	30.44
SRS4990392	PNUSAC009877	SAMN12087898	SRS4990392	clinical	Human				TN	2019	5		CDC	jejuni	3							1244	ST-61 complex			34	4	7	1711885	162995	102546	392511	0	30.31
SRS4998639	FSIS31902151	SAMN12098380	SRS4998639	environmental/other		raw intact chicken	poultry	chicken	PA	2019			USDA-FSIS	coli	1a							1063	ST-828 complex			93	4	9	1855015	141823	73042	352136	0	31.07
SRS5000547	FSIS21924659	SAMN12101107	SRS5000547	environmental/other		raw intact chicken	poultry	chicken	PA	2019			USDA-FSIS	jejuni	3							353	ST-353 complex			55	8	15	1684866	83094	40518	159860	0	30.29
SRS5000574	FSIS21924662	SAMN12101110	SRS5000574	environmental/other		chicken carcass	poultry	chicken	PA	2019			USDA-FSIS	coli	1a							1063	ST-828 complex			134	8	17	1756112	66566	36311	268874	0	31.11
SRS5004097	FSIS31902190	SAMN12109099	SRS5004097	environmental/other		chicken carcass	poultry	chicken	PA	2019			USDA-FSIS	jejuni	3											92	9	18	1788239	70625	30187	193356	0	30.24
SRS5004104	FSIS11921944	SAMN12108990	SRS5004104	environmental/other		animal-swine-sow	swine		TN	2019			USDA-FSIS	coli	1a							1068	ST-828 complex			32	5	10	1754551	126008	82538	272470	0	31.12
SRS5004105	FSIS11921955	SAMN12109000	SRS5004105	environmental/other		animal-chicken-young chicken	poultry	chicken	TN	2019			USDA-FSIS	jejuni	3							460	ST-460 complex			77	6	11	1766619	102224	66692	217117	0	30.18
SRS5004135	FSIS11922000	SAMN12108963	SRS5004135	environmental/other		chicken carcass	poultry	chicken	TN	2019			USDA-FSIS	jejuni	3							21	ST-21 complex			34	4	8	1621302	142602	98923	302849	0	30.46
SRS5004143	FSIS11921998	SAMN12108961	SRS5004143	environmental/other		chicken carcass	poultry	chicken	TN	2019			USDA-FSIS	jejuni	3							2083				121	5	10	1791224	151131	70592	219041	0	30.18
SRS5026457	PNUSAC009922	SAMN12147141	SRS5026457	clinical	Human				TN	2019	6		CDC	jejuni	3						112505	2132	ST-353 complex			94	9	15	1793500	83447	53645	153670	0	30.28
SRS5026534	PNUSAC009646	SAMN12147137	SRS5026534	clinical	Human				TN	2019	5		CDC	jejuni	3						17018	48	ST-48 complex			26	3	6	1688167	198117	116981	379725	0	30.39
SRS5026536	PNUSAC009917	SAMN12147134	SRS5026536	clinical	Human				TN	2019	5		CDC	jejuni	3						53701	9354				46	5	9	1653712	154196	81167	182375	0	30.51
SRS5026540	PNUSAC009919	SAMN12147139	SRS5026540	clinical	Human				TN	2019	5		CDC	jejuni	1						129189	45	ST-45 complex			58	7	13	1617155	87142	52516	205548	0	30.51
SRS5026556	PNUSAC009921	SAMN12147138	SRS5026556	clinical	Human				TN	2019	5		CDC	jejuni	3						110172	222	ST-206 complex			56	7	13	1710952	99561	47983	181797	0	30.38
SRS5026738	PNUSAC009916	SAMN12147136	SRS5026738	clinical	Human				TN	2019	5		CDC	jejuni	1						434	137	ST-45 complex			49	5	11	1599252	98033	44632	226698	0	30.51
SRS5028741	PNUSAC009920	SAMN12147140	SRS5028741	clinical	Human				TN	2019	5		CDC	jejuni	3						118638	50	ST-21 complex			74	8	14	1696609	81343	56859	188111	0	30.44
SRS5028748	PNUSAC009918	SAMN12147135	SRS5028748	clinical	Human				TN	2019	5		CDC	jejuni	3						230	51	ST-443 complex			60	7	12	1677091	99211	75675	151617	0	30.28
SRS5029366	FSIS11922127	SAMN12142853	SRS5029366	environmental/other		animal-cattle-beef cow	cattle		PA	2019			USDA-FSIS	jejuni	3						129812					62	6	12	1693172	90336	45390	298728	0	30.4
SRS5029449	FSIS11922150	SAMN12142876	SRS5029449	environmental/other		animal-swine-market swine	swine		PA	2019			USDA-FSIS	jejuni	3						19502	353	ST-353 complex			77	7	12	1748209	102438	71642	178269	0	30.29
SRS5034053	FSIS21924677	SAMN12151520	SRS5034053	environmental/other		chicken carcass	poultry	chicken	TN	2019			USDA-FSIS	coli	1a						53467	899	ST-828 complex			40	6	13	1720546	91652	43379	252113	0	31.3
SRS5034872	19TN04CB18N-C	SAMN12161666	SRS5034872	environmental/other	Food	chicken breast	poultry	chicken	TN	2019	4	25	TN	jejuni	3							21	ST-21 complex			37	3	6	1657237	182826	123375	356357	0	30.45
SRS5034873	19TN04CB14N-C	SAMN12161669	SRS5034873	environmental/other	Food	chicken breast	poultry	chicken	TN	2019	4	25	TN	jejuni	3							2132	ST-353 complex			45	5	8	1739085	148800	109158	285338	0	30.25
SRS5034874	19TN04CB16N-C	SAMN12161670	SRS5034874	environmental/other	Food	chicken breast	poultry	chicken	TN	2019	4	25	TN	jejuni	3							51	ST-443 complex			32	5	8	1721770	155918	103711	295935	0	30.34
SRS5037096	19TN03CB14N-C	SAMN12163077	SRS5037096	environmental/other		chicken breast	poultry	chicken	TN	2019	3	21	TN	coli	1a											54	6	11	1754476	108863	59081	309622	0	31.28
SRS5042176	19TN01CB04K-C	SAMN12184488	SRS5042176	environmental/other		chicken breast	poultry	chicken	TN	2019	1	28	TN	jejuni	3							2787	ST-21 complex			41	4	8	1691769	149966	89381	375756	0	30.37
SRS5042177	19TN01CB06K-C	SAMN12184489	SRS5042177	environmental/other		chicken breast	poultry	chicken	TN	2019	1	28	TN	jejuni	3							1911				41	4	6	1755556	178356	136833	334417	0	30.3
SRS5042192	19TN01CB14K-C	SAMN12184498	SRS5042192	environmental/other		chicken breast	poultry	chicken	TN	2019	1	28	TN	coli	1a							10772	ST-828 complex			97	5	10	1840005	129691	91433	310024	0	31.04
SRS5043808	FSIS31902237	SAMN12163340	SRS5043808	environmental/other		raw intact chicken	poultry	chicken	TN	2019			USDA-FSIS	jejuni	3							51	ST-443 complex			29	4	8	1705599	154281	102795	299681	0	30.35
SRS5043816	FSIS31902239	SAMN12163342	SRS5043816	environmental/other		raw intact chicken	poultry	chicken	PA	2019			USDA-FSIS	jejuni	3							50	ST-21 complex			46	6	10	1677062	105413	81687	195317	0	30.41
SRS5045010	FSIS21924756	SAMN12172777	SRS5045010	environmental/other		chicken carcass	poultry	chicken	TN	2019			USDA-FSIS	coli	1a							7818	ST-828 complex			39	5	12	1660302	106091	45664	265769	0	31.36
SRS5061587	FSIS11920036	SAMN12212389	SRS5061587	environmental/other		animal-swine-sow	swine		PA	2019			USDA-FSIS	coli	1a							1104	ST-828 complex			50	4	8	1741178	172268	83283	392799	0	31.3
SRS5061599	FSIS11922181	SAMN12212431	SRS5061599	environmental/other		chicken carcass	poultry	chicken	PA	2019			USDA-FSIS	jejuni	3							22	ST-22 complex			56	7	14	1679787	78122	43442	184883	0	30.41
SRS5062492	FSIS11919578	SAMN12212387	SRS5062492	environmental/other		animal-cattle-heifer	cattle		PA	2019			USDA-FSIS	jejuni	3							922				37	4	8	1674990	156756	102907	285792	0	30.29
SRS5062536	FSIS11920885	SAMN12212399	SRS5062536	environmental/other		Animal-Turkey-Young Turkey	poultry	turkey	PA	2019			USDA-FSIS	coli	1a							1082	ST-828 complex			64	8	15	1741914	92774	45606	157474	0	31.29
SRS5063244	FSIS11922400	SAMN12213683	SRS5063244	environmental/other		raw intact chicken	poultry	chicken	PA	2019			USDA-FSIS	jejuni	1							45	ST-45 complex			53	5	9	1664243	135561	84645	235801	0	30.46
SRS5067119	FSIS11922421	SAMN12221255	SRS5067119	environmental/other		chicken carcass	poultry	chicken	PA	2019			USDA-FSIS	coli	1a							7818	ST-828 complex			17	3	6	1649413	163952	130487	419161	0	31.39
SRS5067120	FSIS11922430	SAMN12221264	SRS5067120	environmental/other		raw intact chicken	poultry	chicken	TN	2019			USDA-FSIS	jejuni	3											52	8	14	1676839	82441	53460	188501	0	30.38
SRS5067125	FSIS11922422	SAMN12221256	SRS5067125	environmental/other		raw intact chicken	poultry	chicken	TN	2019			USDA-FSIS	jejuni	3							2132	ST-353 complex			58	5	9	1775601	144877	96593	214000	0	30.25
SRS5067143	FSIS11922196	SAMN12221178	SRS5067143	environmental/other		raw intact chicken	poultry	chicken	PA	2019			USDA-FSIS	coli	1a							1067	ST-828 complex			122	9	17	1851735	66568	44680	265060	0	31.07
SRS5070519	FSIS21924815	SAMN12229990	SRS5070519	environmental/other		chicken carcass	poultry	chicken	PA	2019			USDA-FSIS	coli	1a							1067	ST-828 complex			116	7	14	1854696	75440	45452	264710	0	31.06
SRS5070764	FSIS21924811	SAMN12229986	SRS5070764	environmental/other		raw intact chicken	poultry	chicken	PA	2019			USDA-FSIS	coli	1a							8064	ST-828 complex			167	11	21	1927613	65115	35033	116277	0	31.06
SRS5074011	FSIS11922635	SAMN12232672	SRS5074011	environmental/other		Animal-Turkey-Turkey Carcass Sponge	poultry	turkey	PA	2019			USDA-FSIS	coli	1a							1063	ST-828 complex			114	5	10	1766010	130076	76357	264564	0	31.09
SRS5084471	FSIS11922608	SAMN12251408	SRS5084471	environmental/other		chicken carcass	poultry	chicken	PA	2019			USDA-FSIS	jejuni	3							353	ST-353 complex			34	5	8	1777059	169859	108907	247963	0	30.22
SRS5084481	FSIS11922591	SAMN12251391	SRS5084481	environmental/other		animal-swine-market swine	swine		PA	2019			USDA-FSIS	jejuni	1							45	ST-45 complex			37	5	10	1604723	114462	63947	206262	0	30.48
SRS5084512	FSIS11922558	SAMN12251414	SRS5084512	environmental/other		animal-cattle-dairy cow	cattle		PA	2019			USDA-FSIS	coli	1a							1068	ST-828 complex			28	4	8	1673660	163146	94425	275182	0	31.32
SRS5086172	FSIS31902290	SAMN12255239	SRS5086172	environmental/other		chicken carcass	poultry	chicken	PA	2019			USDA-FSIS	jejuni	3							10642	ST-353 complex			73	7	13	1752554	99015	43504	174296	0	30.29
SRS5086200	FSIS31902289	SAMN12255238	SRS5086200	environmental/other		raw intact chicken	poultry	chicken	PA	2019			USDA-FSIS	coli	1a							1067	ST-828 complex			123	9	18	1834256	66568	32591	215039	0	31.16
SRS5093595	FSIS21924862	SAMN12268486	SRS5093595	environmental/other		raw intact chicken	poultry	chicken	PA	2019			USDA-FSIS	coli	1a							1063	ST-828 complex			107	7	15	1763460	67003	45603	264915	0	31.12
SRS5093619	FSIS21924869	SAMN12268492	SRS5093619	environmental/other		chicken carcass	poultry	chicken	TN	2019			USDA-FSIS	jejuni	3							21	ST-21 complex			34	6	11	1703184	99132	72208	330159	0	30.43
SRS5093621	FSIS21924856	SAMN12268480	SRS5093621	environmental/other		chicken carcass	poultry	chicken	PA	2019			USDA-FSIS	jejuni	3							460	ST-460 complex			62	7	13	1779808	109910	55370	185202	0	30.25
SRS5093624	FSIS21924843	SAMN12268468	SRS5093624	environmental/other		raw intact chicken	poultry	chicken	TN	2019			USDA-FSIS	coli	1a							829	ST-828 complex			51	6	13	1728547	106447	47351	368431	0	31.27
SRS5106630	FSIS31902319	SAMN12287323	SRS5106630	environmental/other		chicken carcass	poultry	chicken	PA	2019			USDA-FSIS	coli	1a							1063	ST-828 complex			103	6	12	1773595	114105	61705	236581	0	31.07
SRS5107826	19TN06CB18K-C1	SAMN12289144	SRS5107826	environmental/other		chicken breast	poultry	chicken	TN	2019	6	21	TN	jejuni	3							51	ST-443 complex			66	7	16	1681830	65100	40787	196132	0	30.37
SRS5107827	19TN06CB14N-C	SAMN12289143	SRS5107827	environmental/other		chicken breast	poultry	chicken	TN	2019	6	20	TN	jejuni	3							50	ST-21 complex			45	6	11	1679054	90145	63013	328503	0.12	30.4
SRS5107828	19TN06CB06N-C	SAMN12289145	SRS5107828	environmental/other		chicken breast	poultry	chicken	TN	2019	6	20	TN	jejuni	3							464	ST-464 complex			70	6	10	1741814	131703	79189	208182	0.11	30.24
SRS5109447	FSIS11922831	SAMN12289999	SRS5109447	environmental/other		chicken carcass	poultry	chicken	TN	2019			USDA-FSIS	jejuni	3											51	6	10	1731710	115544	91250	202112	0	30.23
SRS5109451	FSIS11922842	SAMN12290010	SRS5109451	environmental/other		chicken carcass	poultry	chicken	TN	2019			USDA-FSIS	jejuni	3											75	6	10	1848168	134676	94007	216997	0	30.08
SRS5109464	FSIS11922818	SAMN12289987	SRS5109464	environmental/other		chicken carcass	poultry	chicken	PA	2019			USDA-FSIS	jejuni	1							45	ST-45 complex			41	4	8	1597414	129291	77539	328475	0	30.48
SRS5109715	FSIS11922821	SAMN12289990	SRS5109715	environmental/other		chicken carcass	poultry	chicken	PA	2019			USDA-FSIS	jejuni	3							464	ST-464 complex			95	14	29	1739595	35620	23856	104108	0	30.27
SRS5123034	PNUSAC010333	SAMN12323621	SRS5123034	clinical	Human				TN	2019	7			jejuni	3							61	ST-61 complex			36	7	12	1657526	95540	78927	174907	0	30.37
SRS5138321	FSIS31902332	SAMN12338283	SRS5138321	environmental/other		chicken carcass	poultry	chicken	PA	2019			USDA-FSIS	jejuni	3							9518	ST-607 complex			78	6	12	1824482	100730	56964	238288	0	30.1
SRS5139953	PNUSAC010491	SAMN12342701	SRS5139953	clinical	Human				TN	2019	7			jejuni	3							918	ST-48 complex			52	8	16	1671498	61245	37446	240615	0	30.51
SRS5139954	PNUSAC010495	SAMN12342700	SRS5139954	clinical	Human				TN	2019	7			jejuni	3							1244	ST-61 complex			50	6	12	1706395	99969	49141	218613	0	30.32
SRS5144413	FSIS11923011	SAMN12345918	SRS5144413	environmental/other		animal-swine-sow	swine		TN	2019			USDA-FSIS	coli	1a							1082	ST-828 complex			29	3	6	1724380	213175	130340	392407	0	31.34
SRS5144421	FSIS11923012	SAMN12345919	SRS5144421	environmental/other		animal-swine-market swine	swine		PA	2019			USDA-FSIS	coli	1a							10788	ST-828 complex			38	4	6	1692875	210590	159012	264675	0	31.35
SRS5144439	FSIS11923028	SAMN12345935	SRS5144439	environmental/other		animal-cattle-dairy cow	cattle		PA	2019			USDA-FSIS	jejuni	3							982	ST-21 complex			25	4	7	1715777	175332	121650	295387	0	30.36
SRS5144796	FSIS21924918	SAMN12348959	SRS5144796	environmental/other		chicken carcass	poultry	chicken	PA	2019			USDA-FSIS	jejuni	1							45	ST-45 complex			74	13	24	1624363	50402	25110	93208	0	30.51
SRS5145169	FSIS11923064	SAMN12349576	SRS5145169	environmental/other		raw intact chicken	poultry	chicken	PA	2019			USDA-FSIS	jejuni	1							267	ST-283 complex			31	5	9	1593869	129253	77462	211799	0	30.46
SRS5145181	FSIS11923055	SAMN12349567	SRS5145181	environmental/other		chicken carcass	poultry	chicken	PA	2019			USDA-FSIS	jejuni	3							3510	ST-353 complex			109	7	14	1775745	75758	47683	211693	0	30.17
SRS5145305	FSIS11922760	SAMN12349470	SRS5145305	environmental/other		animal-cattle-dairy cow	cattle		PA	2019			USDA-FSIS	jejuni	3							1244	ST-61 complex			31	5	9	1662534	109693	83115	370468	0	30.3
SRS5145404	FSIS11922780	SAMN12349489	SRS5145404	environmental/other		animal-cattle-beef cow	cattle		PA	2019			USDA-FSIS	jejuni	3							459	ST-42 complex			22	5	8	1691465	115980	101305	262007	0	30.51
SRS5145409	FSIS11922784	SAMN12349493	SRS5145409	environmental/other		animal-chicken-young chicken	poultry	chicken	TN	2019			USDA-FSIS	jejuni	3							48	ST-48 complex			39	5	9	1643640	116590	84303	297204	0	30.46
SRS5145411	FSIS11922787	SAMN12349496	SRS5145411	environmental/other		animal-swine-sow	swine		PA	2019			USDA-FSIS	coli	1a							1103	ST-828 complex			40	5	9	1748787	141797	96748	272672	0	31.19
SRS5151467	FSIS31902361	SAMN12357545	SRS5151467	environmental/other		chicken carcass	poultry	chicken	PA	2019			USDA-FSIS	coli	1a							8176	ST-828 complex			82	4	8	1848591	147247	83892	386013	0	31
SRS5151478	FSIS31902355	SAMN12357539	SRS5151478	environmental/other		chicken carcass	poultry	chicken	PA	2019			USDA-FSIS	jejuni	3							607	ST-607 complex			59	5	10	1796546	128544	82697	272320	0	30.15
SRS5174253	FSIS11923230	SAMN12391554	SRS5174253	environmental/other		animal-cattle-dairy cow	cattle		PA	2019			USDA-FSIS	jejuni	3							806	ST-21 complex			14	3	5	1743803	184917	156136	515556	0	30.44
SRS5174890	FSIS21924964	SAMN12391883	SRS5174890	environmental/other		chicken carcass	poultry	chicken	PA	2019			USDA-FSIS	jejuni	1							45	ST-45 complex			41	6	11	1661514	99103	74825	225553	0	30.4
SRS5174897	FSIS21924962	SAMN12391881	SRS5174897	environmental/other		chicken carcass	poultry	chicken	TN	2019			USDA-FSIS	jejuni	3							222	ST-206 complex			81	11	22	1669925	53127	26767	113697	0	30.45
SRS5174902	FSIS21924950	SAMN12391869	SRS5174902	environmental/other		raw intact chicken	poultry	chicken	PA	2019			USDA-FSIS	jejuni	3							924	ST-607 complex			59	4	8	1755513	173828	88816	338573	0	30.16
SRS5174969	FSIS31902395	SAMN12391914	SRS5174969	environmental/other		comminuted chicken	poultry	chicken	TN	2019			USDA-FSIS	coli	1a							7818	ST-828 complex			25	5	8	1709800	130799	103099	265767	0	31.34
SRS5174988	FSIS21924917	SAMN12391866	SRS5174988	environmental/other		chicken carcass	poultry	chicken	PA	2019			USDA-FSIS	coli	1a							829	ST-828 complex			32	5	9	1676722	134159	71255	245685	0	31.37
SRS5181224	PNUSAC010538	SAMN12408225	SRS5181224	clinical	Human				TN	2019	7			jejuni	3							11452	ST-206 complex			78	9	16	1732645	78799	45376	152313	0	30.35
SRS5181398	PNUSAC010534	SAMN12408220	SRS5181398	clinical	Human				TN	2019	7			jejuni	3											40	7	12	1638812	92770	63802	181325	0	30.43
SRS5181402	PNUSAC010535	SAMN12408222	SRS5181402	clinical	Human				TN	2019	7			jejuni	3							354	ST-354 complex			39	5	10	1680888	130458	78296	215345	0	30.33
SRS5181405	PNUSAC010537	SAMN12408229	SRS5181405	clinical	Human				TN	2019	6			jejuni	1							4185				33	6	12	1589148	78060	55998	188038	0	30.4
SRS5181406	PNUSAC010536	SAMN12408217	SRS5181406	clinical	Human				TN	2019	7			jejuni	3							10378				148	10	20	1798721	63489	29743	180134	0	30.21
SRS5187911	PNUSAC010488	SAMN12412428	SRS5187911	clinical	Human				TN	2019	7			jejuni	3							922				43	8	14	1629939	79009	50633	141860	0	30.45
SRS5187919	PNUSAC010649	SAMN12412425	SRS5187919	clinical	Human				TN	2019	7			jejuni	3							10356	ST-353 complex			160	22	49	1689306	22555	10556	75615	0	30.49
SRS5187929	PNUSAC010494	SAMN12412422	SRS5187929	clinical	Human				TN	2019	7			jejuni	1							508	ST-508 complex			119	20	40	1683971	26622	15918	64174	0	30.5
SRS5187931	PNUSAC010647	SAMN12412424	SRS5187931	clinical	Human				TN	2019	7			jejuni	3							21	ST-21 complex			110	22	44	1603258	22400	14256	79930	0	30.55
SRS5187958	PNUSAC010646	SAMN12412423	SRS5187958	clinical	Human				TN	2019	7			jejuni	3							222	ST-206 complex			72	13	27	1694254	50235	19758	84051	0	30.42
SRS5187973	PNUSAC010650	SAMN12412420	SRS5187973	clinical	Human				TN	2019	7			coli	1a											98	15	31	1698070	32358	19849	152634	0	31.43
SRS5187974	PNUSAC010489	SAMN12412427	SRS5187974	clinical	Human				TN	2019	7			jejuni	3							48	ST-48 complex			101	18	37	1621714	28192	17241	100337	0	30.59
SRS5187977	PNUSAC010648	SAMN12412426	SRS5187977	clinical	Human				TN	2019	7			jejuni	3							122	ST-206 complex			107	21	43	1704758	26460	13931	118012	0	30.38
SRS5188140	PNUSAC010651	SAMN12412421	SRS5188140	clinical	Human				TN	2019	7			coli	1a							825	ST-828 complex			96	16	32	1716549	34965	18952	90020	0	31.51
SRS5205209	FSIS11923411	SAMN12475955	SRS5205209	environmental/other		animal-cattle-dairy cow	cattle		PA	2019			USDA-FSIS	jejuni	3							10396	ST-42 complex			58	6	10	1692408	113392	84264	186753	0	30.5
SRS5208625	FSIS21925017	SAMN12476878	SRS5208625	environmental/other		chicken carcass	poultry	chicken	PA	2019			USDA-FSIS	coli	1a							8176	ST-828 complex			111	6	14	1841926	91620	34922	247797	0	31.04
SRS5208633	FSIS21925018	SAMN12476879	SRS5208633	environmental/other		chicken carcass	poultry	chicken	TN	2019			USDA-FSIS	coli	1a							1119	ST-828 complex			113	4	10	1860235	123265	46351	285801	0	31.12
SRS5208659	FSIS21925011	SAMN12476872	SRS5208659	environmental/other		raw intact chicken	poultry	chicken	TN	2019			USDA-FSIS	coli	1a							829	ST-828 complex			42	5	10	1637035	115230	52579	270095	0	31.4
SRS5208681	FSIS31902419	SAMN12476906	SRS5208681	environmental/other		chicken carcass	poultry	chicken	TN	2019			USDA-FSIS	coli	1a							7818	ST-828 complex			18	3	5	1661698	265755	130610	393501	0	31.36
SRS5230024	19TN07CB10N-C	SAMN12528002	SRS5230024	environmental/other	Food	chicken breast	poultry	chicken	TN	2019	7	11	TN	jejuni	3							464	ST-464 complex			89	11	20	1691024	54455	29136	107858	0	30.3
SRS5230033	19TN07CB04N-C	SAMN12528013	SRS5230033	environmental/other	Food	chicken breast	poultry	chicken	TN	2019	7	11	TN	coli	1a											45	8	15	1657463	69874	40055	159443	0	31.41
SRS5230036	19TN07CB02K-C	SAMN12528003	SRS5230036	environmental/other	Food	chicken breast	poultry	chicken	TN	2019	7	12	TN	jejuni	3							50	ST-21 complex			49	8	13	1670131	87292	68996	154773	0	30.41
SRS5230078	PNUSAC010847	SAMN12528676	SRS5230078	clinical	Human				TN	2019	7			jejuni	3							50	ST-21 complex			54	11	20	1671805	52233	39598	154150	0	30.42
SRS5230083	PNUSAC010501	SAMN12528670	SRS5230083	clinical	Human				TN	2019	7			jejuni	1							45	ST-45 complex			52	7	14	1613447	78874	50759	188631	0	30.52
SRS5230092	PNUSAC010500	SAMN12528667	SRS5230092	clinical	Human				TN	2019	7			coli	1a							899	ST-828 complex			49	7	14	1729654	84828	43432	211316	0	31.34
SRS5230097	PNUSAC010328	SAMN12528668	SRS5230097	clinical	Human				TN	2019	6			coli	1a							9011	ST-828 complex			41	3	8	1720496	151902	48264	588502	5.81	31.3
SRS5230109	PNUSAC010846	SAMN12528674	SRS5230109	clinical	Human				TN	2019	7			jejuni	1							508	ST-508 complex			55	6	13	1689406	87286	43948	250313	0	30.39
SRS5245255	PNUSAC010912	SAMN12544710	SRS5245255	clinical	Human				TN	2019	7			jejuni	3							464	ST-464 complex			86	10	20	1683920	63596	28953	127022	0	30.31
SRS5245256	PNUSAC010909	SAMN12544716	SRS5245256	clinical	Human				TN	2019	7			jejuni	3							50	ST-21 complex			48	6	12	1630547	96670	60668	196761	0	30.45
SRS5245257	PNUSAC010910	SAMN12544766	SRS5245257	clinical	Human				TN	2019	7			coli	1a							3262	ST-828 complex			43	5	11	1732530	96385	54197	254039	0	31.29
SRS5245258	PNUSAC010490	SAMN12544723	SRS5245258	clinical	Human				TN	2019	7			jejuni	3							61	ST-61 complex			41	4	8	1662178	175940	103589	291868	0	30.37
SRS5245259	PNUSAC010913	SAMN12544769	SRS5245259	clinical	Human				TN	2019	7			jejuni	3							48	ST-48 complex			66	8	14	1652036	76174	45430	157414	0	30.5
SRS5245260	PNUSAC010906	SAMN12544720	SRS5245260	clinical	Human				TN	2019	7			jejuni	3											27	4	8	1616994	113678	85495	455051	0	30.44
SRS5245261	PNUSAC010907	SAMN12544714	SRS5245261	clinical	Human				TN	2019	7			jejuni	1							508	ST-508 complex			72	6	13	1698358	90404	53343	193639	0	30.45
SRS5245262	PNUSAC010911	SAMN12544712	SRS5245262	clinical	Human				TN	2019	7			jejuni	3							21	ST-21 complex			61	9	19	1703820	65495	33118	148279	0	30.44
SRS5245263	PNUSAC010908	SAMN12544718	SRS5245263	clinical	Human				TN	2019	7			jejuni	1							8538				42	7	13	1668544	91565	65528	163821	0	30.46
SRS5249240	FSIS21925085	SAMN12547354	SRS5249240	environmental/other		chicken carcass	poultry	chicken	PA	2019			USDA-FSIS	coli	1a							1063	ST-828 complex			120	8	16	1765269	71167	41402	170881	0	31.19
SRS5261598	FSIS31902460	SAMN12566072	SRS5261598	environmental/other		raw intact chicken	poultry	chicken	TN	2019			USDA-FSIS	jejuni	3							607	ST-607 complex			76	7	12	1885705	102323	70270	240187	0	30.12
SRS5262564	PNUSAC010989	SAMN12567249	SRS5262564	clinical	Human				TN	2019	7			coli	1a							1595	ST-828 complex			43	7	12	1650206	91746	54224	170063	0	31.42
SRS5262753	PNUSAC010990	SAMN12567272	SRS5262753	clinical	Human				TN	2019	7			jejuni	3							222	ST-206 complex			77	14	28	1651225	37930	22233	99234	0	30.54
SRS5262754	PNUSAC010993	SAMN12567253	SRS5262754	clinical	Human				TN	2019	7			jejuni	1							45	ST-45 complex			47	5	11	1617886	100954	56384	211879	0	30.45
SRS5262755	PNUSAC010992	SAMN12567269	SRS5262755	clinical	Human				TN	2019	7			jejuni	3							50	ST-21 complex			62	10	20	1604359	51705	29698	146346	0	30.52
SRS5262756	PNUSAC010998	SAMN12567273	SRS5262756	clinical	Human				TN	2019	7			jejuni	3											38	7	12	1781550	99679	54997	204964	0	30.28
SRS5262757	PNUSAC010991	SAMN12567254	SRS5262757	clinical	Human				TN	2019	7			jejuni	3							48	ST-48 complex			45	5	11	1724655	96908	46449	366283	0	30.45
SRS5262758	PNUSAC010996	SAMN12567271	SRS5262758	clinical	Human				TN	2019	7			jejuni	3							51	ST-443 complex			56	11	20	1712826	50602	41381	155690	0	30.31
SRS5262759	PNUSAC010997	SAMN12567270	SRS5262759	clinical	Human				TN	2019	7			jejuni	3							824	ST-257 complex			62	9	16	1770314	82638	48812	140574	0	30.23
SRS5262760	PNUSAC010995	SAMN12567252	SRS5262760	clinical	Human				TN	2019	7			jejuni	1							45	ST-45 complex			60	11	22	1592883	46911	24131	167992	0	30.59
SRS5262761	PNUSAC010994	SAMN12567255	SRS5262761	clinical	Human				TN	2019	7			jejuni	3							460	ST-460 complex			124	9	21	1799947	75335	23620	135460	0	30.33
SRS5262762	PNUSAC010988	SAMN12567256	SRS5262762	clinical	Human				TN	2019	7			jejuni	3							8	ST-21 complex			46	8	15	1649035	73709	45477	150433	0	30.41
SRS5264005	FSIS11923476	SAMN12568030	SRS5264005	environmental/other		raw intact chicken	poultry	chicken	PA	2019			USDA-FSIS	coli	1a							1063	ST-828 complex			96	15	30	1817979	37418	24184	127358	0	31.2
SRS5264011	FSIS11923483	SAMN12568034	SRS5264011	environmental/other		raw intact chicken	poultry	chicken	PA	2019			USDA-FSIS	coli	1a							1119	ST-828 complex			84	7	14	1841756	101993	45602	185034	0	31.13
SRS5264019	FSIS11923733	SAMN12568038	SRS5264019	environmental/other		chicken carcass	poultry	chicken	PA	2019			USDA-FSIS	coli	1a							7818	ST-828 complex			49	8	15	1697637	76589	46245	164998	0	31.33
SRS5264034	FSIS11923264	SAMN12567995	SRS5264034	environmental/other		raw intact chicken	poultry	chicken	PA	2019			USDA-FSIS	coli	1a							1142	ST-828 complex			86	7	12	1825927	112495	82469	142049	0	31.04
SRS5264039	FSIS11923447	SAMN12567999	SRS5264039	environmental/other		animal-swine-market swine	swine		TN	2019			USDA-FSIS	coli	1a							1058	ST-828 complex			51	5	9	1702964	110059	81486	278468	0	31.24
SRS5264067	FSIS11923761	SAMN12568071	SRS5264067	environmental/other		chicken carcass	poultry	chicken	PA	2019			USDA-FSIS	coli	1a							829	ST-828 complex			60	9	18	1763106	65372	41778	139466	0	31.26
SRS5265893	PNUSAC011005	SAMN12571718	SRS5265893	clinical	Human				TN	2019	7			jejuni	3							982	ST-21 complex			40	3	7	1715884	185081	81358	453067	17.43	30.36
SRS5265894	PNUSAC011007	SAMN12571719	SRS5265894	clinical	Human				TN	2019	7			jejuni	1							45	ST-45 complex			37	4	6	1615641	188665	151037	328862	0	30.49
SRS5265896	PNUSAC011003	SAMN12571716	SRS5265896	clinical	Human				TN	2019	7			jejuni	3							982	ST-21 complex			34	3	6	1715056	227759	115909	365018	0	30.38
SRS5265898	PNUSAC011004	SAMN12571725	SRS5265898	clinical	Human				TN	2019	7			jejuni	3							61	ST-61 complex			23	4	6	1659377	175664	116064	353916	0	30.36
SRS5265899	PNUSAC011002	SAMN12571723	SRS5265899	clinical	Human				TN	2019	7			jejuni	3							48	ST-48 complex			35	4	7	1647816	184843	103743	297310	0	30.46
SRS5265900	PNUSAC011008	SAMN12571724	SRS5265900	clinical	Human				TN	2019	7			jejuni	3							50	ST-21 complex			33	4	8	1636538	155227	102082	369345	0	30.43
SRS5281386	FSIS11923934	SAMN12590998	SRS5281386	environmental/other		chicken carcass	poultry	chicken	PA	2019			USDA-FSIS	jejuni	3							2934	ST-353 complex			47	5	10	1701867	140066	79471	212910	0	30.19
SRS5281389	FSIS11923944	SAMN12591008	SRS5281389	environmental/other		raw intact chicken	poultry	chicken	PA	2019			USDA-FSIS	coli	1a							1119	ST-828 complex			141	8	16	1805924	75618	40674	199599	0	31.21
SRS5281399	FSIS11923933	SAMN12590997	SRS5281399	environmental/other		comminuted chicken	poultry	chicken	TN	2019			USDA-FSIS	jejuni	3							939	ST-353 complex			132	9	18	1794189	65968	34930	136106	0	30.21
SRS5292884	PNUSAC010497	SAMN12609684	SRS5292884	clinical	Human				TN	2019	7			jejuni	3							21	ST-21 complex			99	17	35	1689966	33268	16375	124168	0	30.59
SRS5293160	PNUSAC011235	SAMN12609685	SRS5293160	clinical	Human				TN	2019	7			jejuni	3							353	ST-353 complex			57	10	18	1685964	68246	34935	140680	0	30.3
SRS5293173	PNUSAC011236	SAMN12609686	SRS5293173	clinical	Human				TN	2019	7			jejuni	3							354	ST-354 complex			102	12	25	1786382	47161	28007	130203	0	30.34
SRS5293189	PNUSAC010493	SAMN12609687	SRS5293189	clinical	Human				TN	2019	7			jejuni	3							21	ST-21 complex			38	4	8	1625194	169229	95930	356340	0	30.45
SRS5293237	PNUSAC011239	SAMN12609909	SRS5293237	clinical	Human				TN	2019	7			jejuni	3							21	ST-21 complex			45	6	11	1703292	110357	66121	229403	0	30.42
SRS5293322	PNUSAC011238	SAMN12609911	SRS5293322	clinical	Human				TN	2019	7			jejuni	3							353	ST-353 complex			98	16	34	1755029	33475	15515	109528	0	30.33
SRS5293355	PNUSAC011237	SAMN12609921	SRS5293355	clinical	Human				TN	2019	7			coli	1a							8323	ST-828 complex			56	6	12	1776904	97806	64762	267037	0	31.24
SRS5294393	FSIS11923958	SAMN12604763	SRS5294393	environmental/other		raw intact chicken	poultry	chicken	TN	2019			USDA-FSIS	jejuni	3							10387	ST-353 complex			185	7	11	1883778	108555	90725	184405	0	30.12
SRS5294405	FSIS11923969	SAMN12604774	SRS5294405	environmental/other		chicken carcass	poultry	chicken	PA	2019			USDA-FSIS	coli	1a							3262	ST-828 complex			48	3	7	1731263	194929	67925	426361	0	31.28
SRS5294702	FSIS21925127	SAMN12608705	SRS5294702	environmental/other		chicken carcass	poultry	chicken	TN	2019			USDA-FSIS	coli	1a							7818	ST-828 complex			33	5	9	1657875	135703	55827	281386	0	31.36
SRS5295803	PNUSAC011244	SAMN12610741	SRS5295803	clinical	Human				TN	2019	7			jejuni	3							464	ST-464 complex			55	7	15	1687446	84952	39267	258928	0	30.3
SRS5295808	PNUSAC011245	SAMN12610751	SRS5295808	clinical	Human				TN	2019	8			coli	1a							902	ST-828 complex			49	5	9	1742706	161387	69142	300047	0	31.28
SRS5295817	PNUSAC011242	SAMN12610742	SRS5295817	clinical	Human				TN	2019	7			jejuni	1							45	ST-45 complex			53	9	16	1610362	64601	43586	183280	0	30.52
SRS5295820	PNUSAC010496	SAMN12610743	SRS5295820	clinical	Human				TN	2019	7			jejuni	3							467	ST-49 complex			58	7	13	1674761	85717	53144	194821	0	30.35
SRS5295831	PNUSAC011241	SAMN12610740	SRS5295831	clinical	Human				TN	2019	8			jejuni	3							50	ST-21 complex			48	8	14	1639916	82368	56082	192995	0	30.53
SRS5296999	FSIS31902472	SAMN12611573	SRS5296999	environmental/other		chicken carcass	poultry	chicken	PA	2019			USDA-FSIS	jejuni	3							353	ST-353 complex			51	5	10	1697512	117943	81464	286998	0	30.41
SRS5305183	PNUSAC011325	SAMN12629295	SRS5305183	clinical	Human				TN	2019	8			jejuni	3							48	ST-48 complex			81	15	29	1671015	35536	23494	186280	0	30.49
SRS5305195	PNUSAC011324	SAMN12629296	SRS5305195	clinical	Human				TN	2019	8			jejuni	3							50	ST-21 complex			95	14	28	1670201	39944	22433	150036	0	30.53
[truncated: 1,082 more rows]
